# Supplementary material for: Eating in a losing cause: limited benefit of modified macronutrient consumption following infection in the oriental cockroach Blatta orientalis
Source: BMC Ecol Evol. 2022 May 18;22:67. doi: 10.1186/s12862-022-02007-8 (PMC9118584; doi:10.1186/s12862-022-02007-8)
Supplement: Supplementary file 2 — Additional file 2. Data, diet choice following sublethal infection experiment. [file 12862_2022_2007_MOESM2_ESM.txt]

Cohort	Individual	Treatment	Day	Ratio	Pproportion	Cproportion	ProteinEaten	CarbohydrateEaten	EatenTotal
A	A1	U	0	0.234878723	0.079885629	0.340114371	0.5355	2.2799	6.703333333
A	A2	U	0	0.30675453	0.0985930409	0.3214069591	0.434466667	1.416333333	4.406666667
A	A3	U	0	0.263711495	0.0876456599	0.3323543401	0.4914	1.8634	5.606666667
A	A4	U	0	0.212002143	0.0734659593	0.3465340407	0.8309	3.9193	11.31
A	A5	U	0	0.253992501	0.0850697675	0.3349302325	0.426766667	1.680233333	5.016666667
A	A6	U	0	0.21831108	0.0752604611	0.3447395389	0.587533333	2.691266667	7.806666667
A	A7	U	0	0.277708593	0.0912865496	0.3287134504	0.208133333	0.749466667	2.28
A	A8	U	0	0.222171905	0.0763494887	0.3436505113	0.572366667	2.576233333	7.496666667
A	A9	U	0	0.216383553	0.0747141739	0.3452858261	0.636066667	2.939533333	8.513333333
A	A10	U	0	0.230083565	0.0785597827	0.3414402173	0.385466667	1.675333333	4.906666667
A	A11	W	0	0.211088651	0.073204578	0.346795422	0.682266667	3.232133333	9.32
A	A12	W	0	0.208491281	0.0724592221	0.3475407779	0.5775	2.7699	7.97
A	A13	W	0	0.227215456	0.077761807	0.342238193	0.7574	3.3334	9.74
A	A14	W	0	0.261249161	0.0869968051	0.3330031949	0.8169	3.1269	9.39
A	A15	W	0	0.213429257	0.0738735178	0.3461264822	0.4984	2.3352	6.746666667
A	A17	W	0	0.212832733	0.0737032777	0.3462967223	0.427233333	2.007366667	5.796666667
A	A18	W	0	0.222614841	0.0764739884	0.3435260116	0.7497	3.3677	9.803333333
A	A19	W	0	0.2170062	0.0748908302	0.34510917	0.057166667	0.263433333	0.763333333
A	A20	W	0	0.206507004	0.0718876406	0.3481123594	0.213266667	1.032733333	2.966666667
A	A21	L	0	0.211890244	0.0734339623	0.3465660377	0.7784	3.6736	10.6
A	A22	L	0	0.226488848	0.0775590552	0.3424409448	0.459666667	2.029533333	5.926666667
A	A23	L	0	0.2172949	0.0749726776	0.3450273224	0.731733333	3.367466667	9.76
A	A24	L	0	0.213776975	0.0739726747	0.3460273253	0.469233333	2.194966667	6.343333333
A	A25	L	0	0.233103448	0.0793959731	0.3406040269	0.749233333	3.214166667	9.436666667
A	A26	L	0	0.254119688	0.0851037345	0.3348962655	0.683666667	2.690333333	8.033333333
A	A27	L	0	0.219769775	0.0756727273	0.3443272727	0.485566667	2.209433333	6.416666667
A	A28	L	0	0.219455704	0.0755840456	0.3444159544	0.707466667	3.223733333	9.36
A	A29	L	0	0.228480858	0.0781143311	0.3418856689	0.6559	2.8707	8.396666667
A	A30	L	0	0.21686747	0.0748514852	0.3451485149	0.504	2.324	6.733333333
A	A31	H	0	0.254501217	0.0852055857	0.3347944142	0.3661	1.4385	4.296666667
A	A32	H	0	0.24137931	0.0816666667	0.3383333333	0.588	2.436	7.2
A	A33	H	0	0.274961598	0.0905783132	0.3294216867	0.2506	0.9114	2.766666667
A	A34	H	0	0.205799436	0.0716833667	0.3483166333	0.3577	1.7381	4.99
A	A35	H	0	0.384208205	0.1165774379	0.303422562	0.406466667	1.057933333	3.486666667
A	A36	H	0	0.204733728	0.0713752456	0.3486247544	0.7266	3.549	10.18
A	A37	H	0	0.228151585	0.07802267	0.3419773299	0.826	3.6204	10.58666667
A	A38	H	0	0.249495629	0.0838643703	0.3361356297	0.5194	2.0818	6.193333333
A	A39	H	0	0.219472617	0.0755888222	0.3444111778	0.126233333	0.575166667	1.67
A	A40	H	0	0.203319502	0.0709655172	0.3490344827	0.4802	2.3618	6.766666667
A	A1	U	1	0.2	0.07	0.35	0.6013	3.0065	8.59
A	A2	U	1	0.2	0.07	0.35	0.4277	2.1385	6.11
A	A3	U	1	0.2	0.07	0.35	0.6692	3.346	9.56
A	A4	U	1	0.2	0.07	0.35	0.7756	3.878	11.08
A	A5	U	1	0.21128969	0.0732621359	0.3467378641	0.3773	1.7857	5.15
A	A6	U	1	0.2	0.07	0.35	0.8386	4.193	11.98
A	A7	U	1	0.2	0.07	0.35	0.6776	3.388	9.68
A	A8	U	1	0.2	0.07	0.35	0.3997	1.9985	5.71
A	A9	U	1	0.2	0.07	0.35	0.7588	3.794	10.84
A	A10	U	1	0.2	0.07	0.35	0.392	1.96	5.6
A	A11	W	1	0.287671233	0.0938297872	0.3261702128	0.0441	0.1533	0.47
A	A12	W	1	0.509677419	0.1417948718	0.2782051282	0.0553	0.1085	0.39
A	A13	W	1	0.282758621	0.0925806452	0.3274193548	0.0574	0.203	0.62
A	A14	W	1	0.371428571	0.11375	0.30625	0.0728	0.196	0.64
A	A15	W	1	0.612903226	0.1596	0.2604	0.0399	0.0651	0.25
A	A17	W	1	0.446153846	0.1295744681	0.2904255319	0.0609	0.1365	0.47
A	A18	W	1	0.278688525	0.0915384615	0.3284615385	0.0476	0.1708	0.52
A	A19	W	1	0.726027397	0.1766666667	0.2433333333	0.0371	0.0511	0.21
A	A20	W	1	0.2	0.07	0.35	0.0028	0.014	0.04
A	A21	L	1	0.322033898	0.1023076923	0.3176923077	0.0532	0.1652	0.52
A	A22	L	1	0.254237288	0.0851351351	0.3348648649	0.0315	0.1239	0.37
A	A23	L	1	0.213675214	0.073943662	0.346056338	0.0525	0.2457	0.71
A	A24	L	1	0.407407407	0.1215789474	0.2984210526	0.0462	0.1134	0.38
A	A25	L	1	0.2	0.07	0.35	0.0154	0.077	0.22
A	A26	L	1	0.8	0.1866666667	0.2333333333	0.0224	0.028	0.12
A	A27	L	1	0.2	0.07	0.35	0.0126	0.063	0.18
A	A28	L	1	0.2	0.07	0.35	0.0098	0.049	0.14
A	A29	L	1	5	0.35	0.07	0.0035	0.0007	0.01
A	A30	L	1	0.216308041	0.0746927374	0.3453072626	0.1337	0.6181	1.79
A	A31	H	1	0.490909091	0.1382926829	0.2817073171	0.0567	0.1155	0.41
A	A32	H	1	1.228571429	0.2315384615	0.1884615385	0.0602	0.049	0.26
A	A33	H	1	1	0.21	0.21	0.0336	0.0336	0.16
A	A34	H	1	0.720930233	0.1759459459	0.2440540541	0.0651	0.0903	0.37
A	A35	H	1	0.962616822	0.206	0.214	0.0721	0.0749	0.35
A	A36	H	1	0.614213198	0.1598113208	0.2601886792	0.0847	0.1379	0.53
A	A37	H	1	0.764705882	0.182	0.238	0.0273	0.0357	0.15
A	A38	H	1	0.54491018	0.1481395349	0.2718604651	0.0637	0.1169	0.43
A	A39	H	1	1.054794521	0.2156	0.2044	0.0539	0.0511	0.25
A	A40	H	1	2.230769231	0.29	0.13	0.0406	0.0182	0.14
A	A1	U	2	0.258627375	0.0863031423	0.3336968577	0.9338	3.6106	10.82
A	A2	U	2	0.244929797	0.0826315789	0.3373684211	0.8792	3.5896	10.64
A	A3	U	2	0.279572914	0.0917654809	0.3282345191	0.6965	2.4913	7.59
A	A4	U	2	0.243037009	0.0821178637	0.3378821363	0.8918	3.6694	10.86
A	A5	U	2	0.229218185	0.0783194058	0.3416805942	0.8435	3.6799	10.77
A	A6	U	2	0.331791908	0.1046354167	0.3153645833	0.8036	2.422	7.68
A	A7	U	2	0.265077139	0.0880044346	0.3319955654	0.7938	2.9946	9.02
A	A8	U	2	0.208253726	0.0723908918	0.3476091082	0.763	3.6638	10.54
A	A9	U	2	0.245105717	0.0826792453	0.3373207547	0.6573	2.6817	7.95
A	A10	U	2	0.228699552	0.0781751825	0.3418248175	0.6426	2.8098	8.22
A	A11	W	2	1.01384083	0.211443299	0.208556701	0.2051	0.2023	0.97
A	A12	W	2	0.564681725	0.1515748031	0.2684251969	0.1925	0.3409	1.27
A	A13	W	2	0.277647059	0.0912707182	0.3287292818	0.6608	2.38	7.24
A	A14	W	2	0.330472103	0.1043225806	0.3156774194	0.4851	1.4679	4.65
A	A15	W	2	0.248908297	0.0837062937	0.3362937063	0.7182	2.8854	8.58
A	A17	W	2	1.08	0.2180769231	0.2019230769	0.2268	0.21	1.04
A	A18	W	2	0.246116894	0.0829529684	0.3370470316	1.0759	4.3715	12.97
A	A19	W	2	1.396600567	0.244751773	0.175248227	0.3451	0.2471	1.41
A	A20	W	2	0.573604061	0.1530967742	0.2669032258	0.2373	0.4137	1.55
A	A21	L	2	0.28951391	0.0942958748	0.3257041252	0.6629	2.2897	7.03
A	A22	L	2	0.281924738	0.0923676612	0.3276323388	0.9597	3.4041	10.39
A	A23	L	2	0.273797841	0.0902773498	0.3297226502	0.5859	2.1399	6.49
A	A24	L	2	0.334637965	0.1053079179	0.3146920821	0.3591	1.0731	3.41
A	A25	L	2	0.296720664	0.0961060329	0.3238939671	0.5257	1.7717	5.47
A	A26	L	2	0.287576021	0.093805668	0.326194332	0.4634	1.6114	4.94
A	A27	L	2	0.260969977	0.0869230769	0.3330769231	0.4746	1.8186	5.46
A	A28	L	2	0.557840617	0.1503960396	0.2696039604	0.1519	0.2723	1.01
A	A29	L	2	0.26848249	0.0888957055	0.3311042945	0.1449	0.5397	1.63
A	A30	L	2	0.262233375	0.0872564612	0.3327435388	0.4389	1.6737	5.03
A	A31	H	2	0.398305085	0.1196363636	0.3003636364	0.2632	0.6608	2.2
A	A32	H	2	1.047058824	0.2148275862	0.2051724138	0.1869	0.1785	0.87
A	A33	H	2	0.402409639	0.1205154639	0.2994845361	0.2338	0.581	1.94
A	A34	H	2	0.256767411	0.0858092848	0.3341907152	0.6839	2.6635	7.97
A	A35	H	2	0.764705882	0.182	0.238	0.1365	0.1785	0.75
A	A36	H	2	0.265151515	0.0880239521	0.3319760479	0.588	2.2176	6.68
A	A37	H	2	0.309352518	0.0992307692	0.3207692308	0.3612	1.1676	3.64
A	A38	H	2	0.450236967	0.1303921569	0.2896078431	0.266	0.5908	2.04
A	A39	H	2	0.54875717	0.1488148148	0.2711851852	0.2009	0.3661	1.35
A	A40	H	2	0.317073171	0.1011111111	0.3188888889	0.3458	1.0906	3.42
A	A1	U	3	0.222847252	0.0765392781	0.3434607219	0.3605	1.6177	4.71
A	A2	U	3	0.211343687	0.073277592	0.346722408	0.4382	2.0734	5.98
A	A3	U	3	0.204937002	0.0714340589	0.3485659411	0.5579	2.7223	7.81
A	A4	U	3	0.205290714	0.0715363512	0.3484636488	0.5215	2.5403	7.29
A	A5	U	3	0.201621074	0.0704721754	0.3495278246	0.4179	2.0727	5.93
A	A6	U	3	0.209347614	0.072705314	0.347294686	0.602	2.8756	8.28
A	A7	U	3	0.210473313	0.0730282862	0.3469717138	0.8778	4.1706	12.02
A	A8	U	3	0.217900906	0.075144357	0.344855643	0.2863	1.3139	3.81
A	A9	U	3	0.2	0.07	0.35	0.4858	2.429	6.94
A	A10	U	3	0.205665388	0.0716446402	0.3483553598	0.4879	2.3723	6.81
A	A11	W	3	0.210434783	0.0730172414	0.3469827586	0.3388	1.61	4.64
A	A12	W	3	0.20294599	0.0708571429	0.3491428571	0.6944	3.4216	9.8
A	A13	W	3	0.209876543	0.0728571429	0.3471428571	0.4998	2.3814	6.86
A	A14	W	3	0.202614379	0.0707608696	0.3492391304	0.2604	1.2852	3.68
A	A15	W	3	0.263606247	0.0876179775	0.3323820225	0.3899	1.4791	4.45
A	A17	W	3	0.226039783	0.0774336283	0.3425663717	0.175	0.7742	2.26
A	A18	W	3	0.2	0.07	0.35	0.2401	1.2005	3.43
A	A19	W	3	0.2	0.07	0.35	0.0287	0.1435	0.41
A	A20	W	3	0.2	0.07	0.35	0.3192	1.596	4.56
A	A21	L	3	0.205542725	0.0716091954	0.3483908046	0.3738	1.8186	5.22
A	A22	L	3	0.203988367	0.0711594203	0.3488405797	0.6874	3.3698	9.66
A	A23	L	3	0.212189616	0.0735195531	0.3464804469	0.5264	2.4808	7.16
A	A24	L	3	0.210322581	0.0729850746	0.3470149254	0.6846	3.255	9.38
A	A25	L	3	0.209593604	0.0727759418	0.3472240582	1.1011	5.2535	15.13
A	A26	L	3	0.223046704	0.0765952891	0.3434047109	0.3577	1.6037	4.67
A	A27	L	3	0.239669421	0.0812	0.3388	0.203	0.847	2.5
A	A28	L	3	0.20470896	0.0713680782	0.3486319218	0.4382	2.1406	6.14
A	A29	L	3	0.201476469	0.0704301075	0.3495698925	0.917	4.5514	13.02
A	A30	L	3	0.209805924	0.0728368794	0.3471631206	0.7189	3.4265	9.87
A	A31	H	3	0.233027523	0.079375	0.340625	0.3556	1.526	4.48
A	A32	H	3	0.26295082	0.0874454829	0.3325545171	0.2807	1.0675	3.21
A	A33	H	3	0.214253084	0.0741083521	0.3458916479	0.6566	3.0646	8.86
A	A34	H	3	0.217821782	0.0751219512	0.3448780488	0.4928	2.2624	6.56
A	A35	H	3	0.240143369	0.0813294798	0.3386705202	0.2814	1.1718	3.46
A	A36	H	3	0.211474104	0.0733149171	0.3466850829	0.9289	4.3925	12.67
A	A37	H	3	0.205598134	0.0716252073	0.3483747927	0.8638	4.2014	12.06
A	A38	H	3	0.20907158	0.0726260258	0.3473739742	0.6195	2.9631	8.53
A	A39	H	3	0.212829937	0.0737024793	0.3462975207	0.4459	2.0951	6.05
A	A40	H	3	0.2	0.07	0.35	0.6146	3.073	8.78
A	A1	U	4	0.204774762	0.0713871196	0.3486128804	1.0087	4.9259	14.13
A	A2	U	4	0.202808112	0.0708171206	0.3491828794	0.728	3.5896	10.28
A	A3	U	4	0.204116638	0.0711965812	0.3488034188	0.6664	3.2648	9.36
A	A4	U	4	0.197032152	0.0691322314	0.3508677686	0.6692	3.3964	9.68
A	A5	U	4	0.194486983	0.0683846154	0.3516153846	0.7112	3.6568	10.4
A	A6	U	4	0.19302072	0.067952468	0.352047532	0.7434	3.8514	10.94
A	A7	U	4	0.20830008	0.0724042272	0.3475957728	1.0962	5.2626	15.14
A	A8	U	4	0.205254516	0.0715258856	0.3484741144	0.7875	3.8367	11.01
A	A9	U	4	0.204599904	0.0713365155	0.3486634845	0.8967	4.3827	12.57
A	A10	U	4	0.206190553	0.0717963111	0.3482036889	0.8953	4.3421	12.47
A	A11	W	4	0.203130095	0.0709105691	0.3490894309	0.8722	4.2938	12.3
A	A12	W	4	0.231101512	0.0788421053	0.3411578947	0.5243	2.2687	6.65
A	A13	W	4	0.218842002	0.075410628	0.344589372	0.7805	3.5665	10.35
A	A14	W	4	0.212335368	0.0735612083	0.3464387917	0.4627	2.1791	6.29
A	A15	W	4	0.206903637	0.0720020429	0.3479979571	0.7049	3.4069	9.79
A	A17	W	4	0.210616859	0.0730694275	0.3469305725	0.5999	2.8483	8.21
A	A18	W	4	0.203703704	0.0710769231	0.3489230769	0.3696	1.8144	5.2
A	A19	W	4	0.189326557	0.0668589744	0.3531410256	0.4172	2.2036	6.24
A	A20	W	4	0.2	0.07	0.35	0.5635	2.8175	8.05
A	A21	L	4	0.208546628	0.0724751381	0.3475248619	0.6559	3.1451	9.05
A	A22	L	4	0.200812045	0.0702366864	0.3497633136	0.8309	4.1377	11.83
A	A23	L	4	0.259387888	0.0865046536	0.3334953464	0.8365	3.2249	9.67
A	A24	L	4	0.203833866	0.0711146497	0.3488853503	0.8932	4.382	12.56
A	A25	L	4	0.203907204	0.0711359026	0.3488640974	0.7014	3.4398	9.86
A	A26	L	4	0.204741912	0.0713776138	0.3486223862	0.5803	2.8343	8.13
A	A27	L	4	0.203323333	0.0709666283	0.3490333717	0.6167	3.0331	8.69
A	A28	L	4	0.209540034	0.0727605634	0.3472394366	1.0332	4.9308	14.2
A	A29	L	4	0.205097087	0.0714803625	0.3485196375	0.9464	4.6144	13.24
A	A30	L	4	0.208015267	0.0723222749	0.3476777251	0.6104	2.9344	8.44
A	A31	H	4	0.211547136	0.0733358153	0.3466641847	0.9849	4.6557	13.43
A	A32	H	4	0.209142857	0.0726465028	0.3473534972	0.7686	3.675	10.58
A	A33	H	4	0.2156013	0.0744919786	0.3455080214	0.6965	3.2305	9.35
A	A34	H	4	0.215656178	0.0745075758	0.3454924242	0.7868	3.6484	10.56
A	A35	H	4	0.217753121	0.0751025057	0.3448974943	0.6594	3.0282	8.78
A	A36	H	4	0.209413083	0.072724114	0.347275886	1.0465	4.9973	14.39
A	A37	H	4	0.205288285	0.071535649	0.348464351	0.7826	3.8122	10.94
A	A38	H	4	0.288739496	0.0941001565	0.3258998435	0.6013	2.0825	6.39
A	A39	H	4	0.207773279	0.0722526146	0.3477473854	0.8981	4.3225	12.43
A	A40	H	4	0.207377631	0.0721386604	0.3478613396	1.2278	5.9206	17.02
B	A41	U	0	1.067714631	0.216877193	0.203122807	1.2362	1.1578	5.7
B	A42	U	0	0.229787968	0.0784777123	0.3415222877	0.311033333	1.353566667	3.963333333
B	A43	U	0	0.263434273	0.0875727348	0.3324272652	0.702333333	2.666066667	8.02
B	A44	U	0	0.500750676	0.1401400561	0.2798599439	1.167366667	2.331233333	8.33
B	A45	U	0	0.211076213	0.0732010162	0.3467989837	0.768366667	3.640233333	10.49666667
B	A46	U	0	0.230731347	0.0787394957	0.3412605043	0.218633333	0.947566667	2.776666667
B	A47	U	0	0.207903403	0.0722900763	0.3477099237	0.441933333	2.125666667	6.113333333
B	A49	U	0	0.2	0.0699999999	0.3500000001	0.365633333	1.828166667	5.223333333
B	A50	U	0	0.201381295	0.0704024144	0.3495975854	0.816433333	4.054166667	11.59666667
B	A51	W	0	0.21311049	0.0737825667	0.3462174334	0.764633333	3.587966667	10.36333333
B	A52	W	0	0.232909861	0.0793424926	0.3406575074	0.539	2.3142	6.793333333
B	A53	W	0	0.22804455	0.0779928636	0.3420071365	0.582866667	2.555933333	7.473333333
B	A54	W	0	0.217468928	0.0750219966	0.3449780034	0.738966667	3.398033333	9.85
B	A55	W	0	0.280696488	0.092053446	0.327946554	0.218166667	0.777233333	2.37
B	A56	W	0	0.22078514	0.0759591151	0.344040885	0.904166667	4.095233333	11.90333333
B	A57	W	0	0.224300669	0.0769470143	0.3430529857	0.609933333	2.719266667	7.926666667
B	A58	W	0	0.339312708	0.1064063205	0.3135936795	0.785633333	2.315366667	7.383333333
B	A59	W	0	0.207396944	0.0721442246	0.3478557752	0.753666667	3.633933333	10.44666667
B	A60	W	0	0.203138134	0.0709129017	0.3490870983	0.5075	2.4983	7.156666667
B	A61	L	0	0.215385582	0.0744306547	0.3455693455	0.799633333	3.712566667	10.74333333
B	A62	L	0	0.2	0.07	0.35	0.4641	2.3205	6.63
B	A63	L	0	0.288305673	0.0939904134	0.3260095866	0.5229	1.8137	5.563333333
B	A64	L	0	0.24294563	0.0820930233	0.3379069767	0.2471	1.0171	3.01
B	A65	L	0	0.339550192	0.1064619162	0.3135380837	0.144433333	0.425366667	1.356666667
B	A66	L	0	0.24959217	0.0838903394	0.3361096606	0.2142	0.8582	2.553333333
B	A67	L	0	0.227997408	0.077979734	0.3420202661	0.410433333	1.800166667	5.263333333
B	A68	L	0	0.237668161	0.0806521738	0.3393478262	0.247333333	1.040666667	3.066666667
B	A69	L	0	0.214404802	0.0741515651	0.3458484348	0.750166667	3.498833333	10.11666667
B	A70	L	0	0.21170256	0.0733802817	0.3466197183	0.7294	3.4454	9.94
B	A71	H	0	0.226505522	0.0775637106	0.3424362894	0.507266667	2.239533333	6.54
B	A72	H	0	0.247275775	0.0832661291	0.3367338709	0.550666667	2.226933333	6.613333333
B	A73	H	0	0.221113817	0.0760517174	0.3439482825	0.656833333	2.970566667	8.636666667
B	A74	H	0	0.22198637	0.0762973121	0.3437026879	0.463633333	2.088566667	6.076666667
B	A75	H	0	0.215680451	0.0745144741	0.3454855259	0.677833333	3.142766667	9.096666667
B	A76	H	0	0.217824934	0.0751228436	0.3448771563	0.479033333	2.199166667	6.376666667
B	A77	H	0	0.225098272	0.0771703596	0.3428296405	1.416333333	6.292066667	18.35333333
B	A78	H	0	0.205652659	0.0716409623	0.3483590375	0.7742	3.7646	10.80666667
B	A79	H	0	0.229287091	0.078338558	0.341661442	0.6664	2.9064	8.506666667
B	A80	H	0	0.214723926	0.0742424242	0.3457575758	0.457333333	2.129866667	6.16
B	A41	U	1	0.394673123	0.1188541667	0.3011458333	0.4564	1.1564	3.84
B	A42	U	1	0.26619965	0.0882987552	0.3317012448	0.8512	3.1976	9.64
B	A43	U	1	0.227957972	0.07796875	0.34203125	1.3972	6.1292	17.92
B	A44	U	1	0.286697248	0.0935828877	0.3264171123	0.7	2.4416	7.48
B	A45	U	1	0.268393782	0.088872549	0.331127451	0.7252	2.702	8.16
B	A46	U	1	0.335689046	0.1055555556	0.3144444444	0.532	1.5848	5.04
B	A47	U	1	0.244404655	0.0824892086	0.3375107914	1.1466	4.6914	13.9
B	A49	U	1	0.250739958	0.084198783	0.335801217	0.8302	3.311	9.86
B	A50	U	1	0.313471503	0.1002366864	0.3197633136	0.6776	2.1616	6.76
B	A51	W	1	0.875	0.196	0.224	0.3528	0.4032	1.8
B	A52	W	1	1.234309623	0.2320224719	0.1879775281	0.413	0.3346	1.78
B	A53	W	1	0.835051546	0.1911235955	0.2288764045	0.3402	0.4074	1.78
B	A54	W	1	0.963833635	0.2061325967	0.2138674033	0.3731	0.3871	1.81
B	A55	W	1	0.751196172	0.1801639344	0.2398360656	0.3297	0.4389	1.83
B	A56	W	1	0.851301115	0.1931325301	0.2268674699	0.3206	0.3766	1.66
B	A57	W	1	0.862068966	0.1944444444	0.2255555556	0.3325	0.3857	1.71
B	A58	W	1	1.227074236	0.2314117647	0.1885882353	0.3934	0.3206	1.7
B	A59	W	1	0.831168831	0.1906382979	0.2293617021	0.3584	0.4312	1.88
B	A60	W	1	1.336448598	0.24024	0.17976	0.3003	0.2247	1.25
B	A61	L	1	1.227424749	0.2314414414	0.1885585586	0.2569	0.2093	1.11
B	A62	L	1	0.890410959	0.197826087	0.222173913	0.273	0.3066	1.38
B	A63	L	1	1.060790274	0.2161946903	0.2038053097	0.2443	0.2303	1.13
B	A64	L	1	0.810344828	0.188	0.232	0.2632	0.3248	1.4
B	A65	L	1	1.014440433	0.2115053763	0.2084946237	0.1967	0.1939	0.93
B	A66	L	1	1.024539877	0.2125454545	0.2074545455	0.2338	0.2282	1.1
B	A67	L	1	1.325732899	0.2394117647	0.1805882353	0.2849	0.2149	1.19
B	A68	L	1	0.932960894	0.202716763	0.217283237	0.3507	0.3759	1.73
B	A69	L	1	0.992322457	0.2091907514	0.2108092486	0.3619	0.3647	1.73
B	A70	L	1	1.293670886	0.2368874172	0.1831125828	0.3577	0.2765	1.51
B	A71	H	1	1.010723861	0.21112	0.20888	0.2639	0.2611	1.25
B	A72	H	1	0.981132075	0.208	0.212	0.2912	0.2968	1.4
B	A73	H	1	1.16	0.2255555556	0.1944444444	0.3045	0.2625	1.35
B	A74	H	1	1.265129683	0.2345801527	0.1854198473	0.3073	0.2429	1.31
B	A75	H	1	1.290909091	0.2366666667	0.1833333333	0.3976	0.308	1.68
B	A76	H	1	0.969465649	0.206744186	0.213255814	0.3556	0.3668	1.72
B	A77	H	1	1.462427746	0.2494366197	0.1705633803	0.3542	0.2422	1.42
B	A78	H	1	1.034782609	0.2135897436	0.2064102564	0.3332	0.322	1.56
B	A79	H	1	1.236363636	0.232195122	0.187804878	0.3808	0.308	1.64
B	A80	H	1	1.325925926	0.2394267516	0.1805732484	0.3759	0.2835	1.57
B	A41	U	2	0.291886964	0.0948941575	0.3251058425	1.1207	3.8395	11.81
B	A42	U	2	0.31277533	0.1000671141	0.3199328859	0.4473	1.4301	4.47
B	A43	U	2	0.242309022	0.0819198664	0.3380801336	0.9814	4.0502	11.98
B	A44	U	2	0.263636364	0.0876258993	0.3323741007	0.9744	3.696	11.12
B	A45	U	2	0.292059219	0.0949375	0.3250625	0.6076	2.0804	6.4
B	A46	U	2	0.370451556	0.1135316699	0.3064683301	0.5915	1.5967	5.21
B	A47	U	2	0.233142353	0.0794067191	0.3405932809	1.1109	4.7649	13.99
B	A49	U	2	0.229886941	0.0785051958	0.3414948042	0.9821	4.2721	12.51
B	A50	U	2	0.220839363	0.0759743954	0.3440256046	1.0682	4.837	14.06
B	A51	W	2	0.271970012	0.0898035363	0.3301964637	0.9142	3.3614	10.18
B	A52	W	2	0.401654997	0.1203542234	0.2996457766	0.4417	1.0997	3.67
B	A53	W	2	0.347721823	0.1083629893	0.3116370107	0.609	1.7514	5.62
B	A54	W	2	0.44598338	0.1295402299	0.2904597701	0.4508	1.0108	3.48
B	A55	W	2	0.269789984	0.0892366412	0.3307633588	0.9352	3.4664	10.48
B	A56	W	2	0.275590551	0.0907407407	0.3292592593	0.343	1.2446	3.78
B	A57	W	2	0.341772152	0.1069811321	0.3130188679	0.2268	0.6636	2.12
B	A58	W	2	0.296056504	0.0959400545	0.3240599455	0.3521	1.1893	3.67
B	A59	W	2	0.425076453	0.12527897	0.29472103	0.2919	0.6867	2.33
B	A60	W	2	0.241537287	0.0817097171	0.3382902829	0.6643	2.7503	8.13
B	A61	L	2	0.395823215	0.1191022965	0.3008977035	0.5705	1.4413	4.79
B	A62	L	2	0.302598491	0.0975675676	0.3224324324	1.0108	3.3404	10.36
B	A63	L	2	0.608247423	0.1588461538	0.2611538462	0.3304	0.5432	2.08
B	A64	L	2	0.301587302	0.0973170732	0.3226829268	0.5586	1.8522	5.74
B	A65	L	2	2	0.28	0.14	0.2128	0.1064	0.76
B	A66	L	2	1.217054264	0.2305594406	0.1894405594	0.3297	0.2709	1.43
B	A67	L	2	0.761529809	0.1815708812	0.2384291188	0.4739	0.6223	2.61
B	A68	L	2	0.281828074	0.0923429542	0.3276570458	0.5439	1.9299	5.89
B	A69	L	2	0.287528492	0.0937936267	0.3262063733	0.6181	2.1497	6.59
B	A70	L	2	0.251612903	0.0844329897	0.3355670103	0.9009	3.5805	10.67
B	A71	H	2	1.597938144	0.2583333333	0.1616666667	0.434	0.2716	1.68
B	A72	H	2	1.126315789	0.2224752475	0.1975247525	0.2247	0.1995	1.01
B	A73	H	2	1.302325581	0.2375757576	0.1824242424	0.3136	0.2408	1.32
B	A74	H	2	0.903846154	0.1993939394	0.2206060606	0.2632	0.2912	1.32
B	A75	H	2	1.008421053	0.2108805031	0.2091194969	0.3353	0.3325	1.59
B	A76	H	2	0.779310345	0.1839534884	0.2360465116	0.4746	0.609	2.58
B	A77	H	2	0.980295567	0.2079104478	0.2120895522	0.2786	0.2842	1.34
B	A78	H	2	1.111392405	0.2210791367	0.1989208633	0.3073	0.2765	1.39
B	A79	H	2	0.989717224	0.2089147287	0.2110852713	0.2695	0.2723	1.29
B	A80	H	2	0.976470588	0.2075	0.2125	0.2324	0.238	1.12
B	A41	U	3	0.350568769	0.1090199081	0.3109800919	0.7119	2.0307	6.53
B	A42	U	3	0.291094891	0.0946947083	0.3253052917	0.6979	2.3975	7.37
B	A43	U	3	0.249211356	0.0837878788	0.3362121212	1.106	4.438	13.2
B	A44	U	3	0.256830601	0.085826087	0.334173913	0.987	3.843	11.5
B	A45	U	3	0.272934473	0.0900537153	0.3299462847	1.0059	3.6855	11.17
B	A46	U	3	0.709177592	0.1742677824	0.2457322176	0.4165	0.5873	2.39
B	A47	U	3	0.258476442	0.0862631211	0.3337368789	1.2327	4.7691	14.29
B	A49	U	3	0.244975064	0.0826438456	0.3373561544	1.1347	4.6319	13.73
B	A50	U	3	0.316073969	0.1008690013	0.3191309987	0.7777	2.4605	7.71
B	A51	W	3	0.277345972	0.0911932324	0.3288067676	1.0241	3.6925	11.23
B	A52	W	3	0.314716981	0.1005396096	0.3194603904	0.8757	2.7825	8.71
B	A53	W	3	0.312242091	0.0999371069	0.3200628931	0.7945	2.5445	7.95
B	A54	W	3	0.348453608	0.1085321101	0.3114678899	0.8281	2.3765	7.63
B	A55	W	3	0.317611026	0.1012412831	0.3187587169	0.7259	2.2855	7.17
B	A56	W	3	2.090909091	0.2841176471	0.1358823529	0.3864	0.1848	1.36
B	A57	W	3	0.319179561	0.1016202946	0.3183797054	0.6209	1.9453	6.11
B	A58	W	3	0.32385466	0.1027446301	0.3172553699	0.861	2.6586	8.38
B	A59	W	3	0.296137339	0.0959602649	0.3240397351	0.8694	2.9358	9.06
B	A60	W	3	0.263639134	0.0876266281	0.3323733719	1.211	4.5934	13.82
B	A61	L	3	0.621978022	0.1610569106	0.2589430894	0.3962	0.637	2.46
B	A62	L	3	0.290478492	0.0945393258	0.3254606742	0.8414	2.8966	8.9
B	A63	L	3	0.273096447	0.0900956938	0.3299043062	0.9415	3.4475	10.45
B	A64	L	3	0.308382307	0.0989929078	0.3210070922	0.6979	2.2631	7.05
B	A65	L	3	0.291479821	0.0947916667	0.3252083333	0.728	2.4976	7.68
B	A66	L	3	0.308840413	0.0991052632	0.3208947368	0.7532	2.4388	7.6
B	A67	L	3	0.379045529	0.1154415274	0.3045584726	0.4837	1.2761	4.19
B	A68	L	3	0.277561874	0.0912487992	0.3287512008	0.9499	3.4223	10.41
B	A69	L	3	0.283639884	0.0928054299	0.3271945701	1.0255	3.6155	11.05
B	A70	L	3	0.262942779	0.0874433657	0.3325566343	1.0808	4.1104	12.36
B	A71	H	3	0.81598063	0.18872	0.23128	0.4718	0.5782	2.5
B	A72	H	3	1.25433526	0.2336923077	0.1863076923	0.3038	0.2422	1.3
B	A73	H	3	0.343873518	0.1074705882	0.3125294118	0.7308	2.1252	6.8
B	A74	H	3	0.333803811	0.1051111111	0.3148888889	0.6622	1.9838	6.3
B	A75	H	3	0.342036554	0.1070428016	0.3129571984	0.8253	2.4129	7.71
B	A76	H	3	0.279060962	0.091634103	0.328365897	1.0318	3.6974	11.26
B	A77	H	3	0.267671823	0.0886839666	0.3313160334	0.9569	3.5749	10.79
B	A78	H	3	0.268882175	0.089	0.331	0.9968	3.7072	11.2
B	A79	H	3	0.298897272	0.0966487936	0.3233512064	0.721	2.4122	7.46
B	A80	H	3	0.409168081	0.1219518072	0.2980481928	0.5061	1.2369	4.15
B	A41	U	4	0.300632911	0.097080292	0.322919708	0.532	1.7696	5.48
B	A42	U	4	0.289036545	0.0941752577	0.3258247423	0.7308	2.5284	7.76
B	A43	U	4	0.239317406	0.0811037673	0.3388962327	1.2271	5.1275	15.13
B	A44	U	4	0.240197944	0.0813443831	0.3386556169	0.8834	3.6778	10.86
B	A45	U	4	0.250608273	0.0841634241	0.3358365759	0.8652	3.4524	10.28
B	A46	U	4	0.245425868	0.0827659574	0.3372340426	0.5446	2.219	6.58
B	A47	U	4	0.234751131	0.0798504837	0.3401495163	0.9079	3.8675	11.37
B	A49	U	4	0.220742817	0.0759471871	0.3440528129	1.323	5.9934	17.42
B	A50	U	4	0.212339332	0.073562341	0.346437659	0.8673	4.0845	11.79
B	A51	W	4	0.275461381	0.0907073955	0.3292926045	0.8463	3.0723	9.33
B	A52	W	4	0.273008507	0.090072904	0.329927096	0.7413	2.7153	8.23
B	A53	W	4	0.32885906	0.1039393939	0.3160606061	0.686	2.086	6.6
B	A54	W	4	0.327599687	0.103639576	0.316360424	0.5866	1.7906	5.66
B	A55	W	4	0.260721999	0.0868575624	0.3331424376	0.5915	2.2687	6.81
B	A56	W	4	0.264694871	0.0879040853	0.3320959147	0.4949	1.8697	5.63
B	A57	W	4	0.266149871	0.0882857143	0.3317142857	0.6489	2.4381	7.35
B	A58	W	4	0.241294551	0.0816435644	0.3383564356	0.8246	3.4174	10.1
B	A59	W	4	0.236673774	0.0803793103	0.3396206897	0.9324	3.9396	11.6
B	A60	W	4	0.248345324	0.0835546335	0.3364453665	0.6041	2.4325	7.23
B	A61	L	4	0.242202219	0.0818907988	0.3381092012	0.8099	3.3439	9.89
B	A62	L	4	0.227635075	0.0778787879	0.3421212121	0.7196	3.1612	9.24
B	A63	L	4	0.233211233	0.0794257426	0.3405742574	0.8022	3.4398	10.1
B	A64	L	4	0.253012048	0.0848076923	0.3351923077	0.3528	1.3944	4.16
B	A65	L	4	0.304865938	0.0981278539	0.3218721461	0.2149	0.7049	2.19
B	A66	L	4	0.214351426	0.0741363636	0.3458636364	0.6524	3.0436	8.8
B	A67	L	4	0.284090909	0.092920354	0.327079646	0.42	1.4784	4.52
B	A68	L	4	0.22908413	0.0782821388	0.3417178612	0.6881	3.0037	8.79
B	A69	L	4	0.209863858	0.0728535032	0.3471464968	0.5719	2.7251	7.85
B	A70	L	4	0.221454693	0.0761477046	0.3438522954	0.763	3.4454	10.02
B	A71	H	4	0.243033681	0.0821169591	0.3378830409	0.7021	2.8889	8.55
B	A72	H	4	0.225531915	0.0772916667	0.3427083333	1.1872	5.264	15.36
B	A73	H	4	0.232505643	0.0792307692	0.3407692308	0.721	3.101	9.1
B	A74	H	4	0.25204218	0.0845480427	0.3354519573	1.1879	4.7131	14.05
B	A75	H	4	0.231009133	0.0788165038	0.3411834962	0.7259	3.1423	9.21
B	A76	H	4	0.235519265	0.0800619579	0.3399380421	0.6461	2.7433	8.07
B	A77	H	4	0.212467532	0.0735989717	0.3464010283	0.8589	4.0425	11.67
B	A78	H	4	0.215737705	0.0745307443	0.3454692557	0.4606	2.135	6.18
B	A79	H	4	0.222200809	0.0763576159	0.3436423841	0.8071	3.6323	10.57
B	A80	H	4	0.229877656	0.0785026178	0.3414973822	0.7497	3.2613	9.55
C	A81	U	0	0.269946617	0.0892774369	0.3307225631	0.873133333	3.234466667	9.78
C	A83	U	0	0.245096172	0.0826766595	0.3373233404	0.9009	3.6757	10.89666667
C	A85	U	0	0.269916766	0.0892696628	0.3307303371	0.423733333	1.569866667	4.746666667
C	A86	U	0	0.355011136	0.1100394478	0.3099605522	0.743866667	2.095333333	6.76
C	A87	U	0	0.285146942	0.0931891224	0.3268108776	0.5026	1.7626	5.393333333
C	A88	U	0	0.30880558	0.0990967225	0.3209032775	0.413233333	1.338166667	4.17
C	A89	U	0	0.311380311	0.0997267759	0.3202732241	0.425833333	1.367566667	4.27
C	A90	U	0	0.333888426	0.1051310861	0.3148689139	0.5614	1.6814	5.34
C	A92	W	0	0.359151194	0.1109836064	0.3090163935	0.315933333	0.879666667	2.846666667
C	A93	W	0	0.441478439	0.1286324785	0.2913675215	0.401333333	0.909066667	3.12
C	A94	W	0	0.328473235	0.1038476011	0.3161523989	0.735933333	2.240466667	7.086666667
C	A95	W	0	0.501986755	0.1403703706	0.2796296294	0.176866667	0.352333333	1.26
C	A96	W	0	0.280934399	0.0921143562	0.3278856438	0.746433333	2.656966667	8.103333333
C	A97	W	0	0.571177504	0.1526845636	0.2673154363	0.530833333	0.929366667	3.476666667
C	A98	W	0	0.330106486	0.1042358079	0.3157641921	0.4774	1.4462	4.58
C	A99	W	0	0.340701586	0.1067311828	0.3132688172	0.4963	1.4567	4.65
C	A100	W	0	0.495219885	0.1391048593	0.2808951406	0.3626	0.7322	2.606666667
C	A101	L	0	0.542742206	0.1477574967	0.2722425033	1.1333	2.0881	7.67
C	A102	L	0	0.506712457	0.1412474099	0.2787525901	1.1361	2.2421	8.043333333
C	A103	L	0	0.274986296	0.0905846947	0.3294153053	0.702333333	2.554066667	7.753333333
C	A104	L	0	0.225597032	0.0773098751	0.3426901248	0.908133333	4.025466667	11.74666667
C	A105	L	0	0.321162089	0.1020980533	0.3179019467	0.472033333	1.469766667	4.623333333
C	A106	L	0	0.328518584	0.103858393	0.316141607	0.870333333	2.649266667	8.38
C	A107	L	0	0.469644103	0.1342165244	0.2857834756	0.314066667	0.668733333	2.34
C	A108	L	0	0.241362168	0.0816619944	0.3383380056	0.6797	2.8161	8.323333333
C	A109	L	0	0.359574468	0.1110798121	0.3089201879	0.630933333	1.754666667	5.68
C	A110	L	0	0.236253776	0.0802639297	0.3397360704	0.729866667	3.089333333	9.093333333
C	A111	H	0	0.329145431	0.1040074907	0.3159925093	0.647966667	1.968633333	6.23
C	A112	H	0	0.311135612	0.0996670031	0.3203329969	0.658466667	2.116333333	6.606666667
C	A113	H	0	0.323285143	0.1026080893	0.3173919107	0.490466667	1.517133333	4.78
C	A114	H	0	0.848101266	0.192739726	0.227260274	0.4221	0.4977	2.19
C	A115	H	0	0.291709314	0.0948494453	0.3251505547	0.5985	2.0517	6.31
C	A116	H	0	0.311439913	0.0997413319	0.3202586681	0.6041	1.9397	6.056666667
C	A117	H	0	0.405028779	0.1210737388	0.2989262612	0.311966667	0.770233333	2.576666667
C	A118	H	0	0.276546091	0.0909872029	0.3290127971	0.6636	2.3996	7.293333333
C	A119	H	0	0.268982686	0.0890262172	0.3309737828	0.554633333	2.061966667	6.23
C	A120	H	0	0.308313539	0.0989760348	0.3210239652	0.605733333	1.964666667	6.12
C	A81	U	1	0.216130173	0.0746422339	0.3453577661	0.8554	3.9578	11.46
C	A83	U	1	0.209350649	0.0727061856	0.3472938144	1.1284	5.39	15.52
C	A85	U	1	0.255340793	0.0854294976	0.3345705024	0.5271	2.0643	6.17
C	A86	U	1	0.317073171	0.1011111111	0.3188888889	0.6097	1.9229	6.03
C	A87	U	1	0.261239368	0.0869942197	0.3330057803	0.602	2.3044	6.92
C	A88	U	1	0.221967963	0.0762921348	0.3437078652	0.2716	1.2236	3.56
C	A89	U	1	0.236333053	0.0802857143	0.3397142857	0.5901	2.4969	7.35
C	A90	U	1	0.48951049	0.138028169	0.281971831	0.392	0.8008	2.84
C	A92	W	1	0.950920245	0.2047169811	0.2152830189	0.217	0.2282	1.06
C	A93	W	1	1.287292818	0.2363768116	0.1836231884	0.1631	0.1267	0.69
C	A94	W	1	1.283870968	0.2361016949	0.1838983051	0.1393	0.1085	0.59
C	A95	W	1	1.963855422	0.2782926829	0.1417073171	0.2282	0.1162	0.82
C	A96	W	1	1.373333333	0.2430337079	0.1769662921	0.2163	0.1575	0.89
C	A97	W	1	1.892086331	0.2747761194	0.1452238806	0.1841	0.0973	0.67
C	A98	W	1	1.470588235	0.25	0.17	0.245	0.1666	0.98
C	A99	W	1	1.281690141	0.2359259259	0.1840740741	0.1911	0.1491	0.81
C	A100	W	1	1.406417112	0.2454666667	0.1745333333	0.1841	0.1309	0.75
C	A101	L	1	0.369014085	0.1132098765	0.3067901235	0.1834	0.497	1.62
C	A102	L	1	2.197080292	0.288630137	0.131369863	0.2107	0.0959	0.73
C	A103	L	1	1.285714286	0.23625	0.18375	0.2268	0.1764	0.96
C	A104	L	1	1.808510638	0.2704545455	0.1495454545	0.238	0.1316	0.88
C	A105	L	1	0.653298836	0.1659624413	0.2540375587	0.3535	0.5411	2.13
C	A106	L	1	1.786610879	0.2692792793	0.1507207207	0.2989	0.1673	1.11
C	A107	L	1	2.290322581	0.2923529412	0.1276470588	0.1988	0.0868	0.68
C	A108	L	1	0.528352835	0.1451943463	0.2748056537	0.4109	0.7777	2.83
C	A109	L	1	1.06779661	0.2168852459	0.2031147541	0.1323	0.1239	0.61
C	A110	L	1	1.509090909	0.2526086957	0.1673913043	0.2324	0.154	0.92
C	A111	H	1	1.431226766	0.2472477064	0.1727522936	0.2695	0.1883	1.09
C	A112	H	1	1.264150943	0.2345	0.1855	0.1876	0.1484	0.8
C	A113	H	1	1.176271186	0.2270093458	0.1929906542	0.2429	0.2065	1.07
C	A114	H	1	1.68202765	0.2634020619	0.1565979381	0.2555	0.1519	0.97
C	A115	H	1	2.315789474	0.2933333333	0.1266666667	0.2464	0.1064	0.84
C	A116	H	1	2.618320611	0.3039240506	0.1160759494	0.2401	0.0917	0.79
C	A117	H	1	2.082872928	0.2837634409	0.1362365591	0.2639	0.1267	0.93
C	A118	H	1	1.828193833	0.2714953271	0.1485046729	0.2905	0.1589	1.07
C	A119	H	1	1.96969697	0.2785714286	0.1414285714	0.273	0.1386	0.98
C	A120	H	1	1.262975779	0.2344036697	0.1855963303	0.2555	0.2023	1.09
C	A81	U	2	0.216814159	0.0748363636	0.3451636364	0.8232	3.7968	11
C	A83	U	2	0.240293809	0.0813705584	0.3386294416	0.8015	3.3355	9.85
C	A85	U	2	0.278688525	0.0915384615	0.3284615385	0.5712	2.0496	6.24
C	A86	U	2	0.240734326	0.0814907873	0.3385092127	0.973	4.0418	11.94
C	A87	U	2	0.24766777	0.0833719247	0.3366280753	0.5761	2.3261	6.91
C	A88	U	2	0.218890555	0.0754243542	0.3445756458	0.8176	3.7352	10.84
C	A89	U	2	0.219321786	0.0755462185	0.3444537815	1.2586	5.7386	16.66
C	A90	U	2	0.318047337	0.1013468013	0.3186531987	1.204	3.7856	11.88
C	A92	W	2	0.5	0.14	0.28	0.1848	0.3696	1.32
C	A93	W	2	0.312941176	0.1001075269	0.3198924731	0.3724	1.19	3.72
C	A94	W	2	0.475113122	0.1352760736	0.2847239264	0.2205	0.4641	1.63
C	A95	W	2	0.306666667	0.0985714286	0.3214285714	0.1932	0.63	1.96
C	A96	W	2	0.329019413	0.1039775281	0.3160224719	0.4627	1.4063	4.45
C	A97	W	2	0.384615385	0.1166666667	0.3033333333	0.28	0.728	2.4
C	A98	W	2	0.271028037	0.0895588235	0.3304411765	0.2436	0.8988	2.72
C	A99	W	2	0.465909091	0.1334883721	0.2865116279	0.2296	0.4928	1.72
C	A100	W	2	0.337142857	0.1058974359	0.3141025641	0.0413	0.1225	0.39
C	A101	L	2	0.522869955	0.144204947	0.275795053	0.4081	0.7805	2.83
C	A102	L	2	2	0.28	0.14	0.3472	0.1736	1.24
C	A103	L	2	0.304714989	0.0980906149	0.3219093851	0.3031	0.9947	3.09
C	A104	L	2	0.225969342	0.0774139453	0.3425860547	0.8771	3.8815	11.33
C	A105	L	2	0.244332494	0.0824696356	0.3375303644	0.6111	2.5011	7.41
C	A106	L	2	0.590604027	0.1559493671	0.2640506329	0.4928	0.8344	3.16
C	A107	L	2	0.305726872	0.098340081	0.321659919	0.2429	0.7945	2.47
C	A108	L	2	0.241590214	0.0817241379	0.3382758621	0.6636	2.7468	8.12
C	A109	L	2	0.240472175	0.0814192496	0.3385807504	0.4991	2.0755	6.13
C	A110	L	2	0.264534884	0.087862069	0.332137931	0.5096	1.9264	5.8
C	A111	H	2	0.557024793	0.1502547771	0.2697452229	0.2359	0.4235	1.57
C	A112	H	2	1.8	0.27	0.15	0.1512	0.084	0.56
C	A113	H	2	0.381345927	0.1159487179	0.3040512821	0.2261	0.5929	1.95
C	A114	H	2	1.104712042	0.2204477612	0.1995522388	0.1477	0.1337	0.67
C	A115	H	2	1.54676259	0.2550847458	0.1649152542	0.1505	0.0973	0.59
C	A116	H	2	2.049180328	0.2822580645	0.1377419355	0.175	0.0854	0.62
C	A117	H	2	1.87804878	0.2740677966	0.1459322034	0.1617	0.0861	0.59
C	A118	H	2	0.756097561	0.1808333333	0.2391666667	0.1736	0.2296	0.96
C	A119	H	2	0.363018868	0.1118604651	0.3081395349	0.3367	0.9275	3.01
C	A120	H	2	0.559183673	0.1506282723	0.2693717277	0.2877	0.5145	1.91
C	A81	U	3	0.226865672	0.0776642336	0.3423357664	0.8512	3.752	10.96
C	A83	U	3	0.238762761	0.0809520295	0.3390479705	1.0969	4.5941	13.55
C	A85	U	3	0.252996845	0.0848036254	0.3351963746	0.5614	2.219	6.62
C	A86	U	3	0.336492891	0.1057446809	0.3142553191	1.1431	3.3971	10.81
C	A87	U	3	0.275532243	0.0907256894	0.3292743106	0.6251	2.2687	6.89
C	A88	U	3	0.299229152	0.0967313916	0.3232686084	0.5978	1.9978	6.18
C	A89	U	3	0.249549402	0.0838788356	0.3361211644	1.0661	4.2721	12.71
C	A90	U	3	0.237597911	0.0806329114	0.3393670886	1.1466	4.8258	14.22
C	A92	W	3	0.355320473	0.1101101928	0.3098898072	0.3997	1.1249	3.63
C	A93	W	3	0.371794872	0.1138317757	0.3061682243	0.4872	1.3104	4.28
C	A94	W	3	0.303728331	0.0978469945	0.3221530055	0.8953	2.9477	9.15
C	A95	W	3	0.307452536	0.0987646294	0.3212353706	0.7595	2.4703	7.69
C	A96	W	3	0.262726741	0.087386469	0.332613531	0.9429	3.5889	10.79
C	A97	W	3	0.528942116	0.1453002611	0.2746997389	0.5565	1.0521	3.83
C	A98	W	3	0.337770383	0.1060447761	0.3139552239	0.5684	1.6828	5.36
C	A99	W	3	0.301618929	0.0973249139	0.3226750861	0.8477	2.8105	8.71
C	A100	W	3	0.582089552	0.1545283019	0.2654716981	0.3276	0.5628	2.12
C	A101	L	3	0.290697674	0.0945945946	0.3254054054	0.56	1.9264	5.92
C	A102	L	3	0.471215352	0.1345217391	0.2854782609	0.3094	0.6566	2.3
C	A103	L	3	0.268588036	0.0889232532	0.3310767468	0.7763	2.8903	8.73
C	A104	L	3	0.249182472	0.0837801047	0.3362198953	0.8001	3.2109	9.55
C	A105	L	3	0.266962587	0.0884984985	0.3315015015	0.5894	2.2078	6.66
C	A106	L	3	0.340843594	0.1067643611	0.3132356389	0.9107	2.6719	8.53
C	A107	L	3	0.284507042	0.0930263158	0.3269736842	0.8484	2.982	9.12
C	A108	L	3	0.256719184	0.0857964602	0.3342035398	0.7756	3.0212	9.04
C	A109	L	3	0.250382681	0.0841028332	0.3358971668	0.8015	3.2011	9.53
C	A110	L	3	0.269108617	0.0890590591	0.3309409409	0.8897	3.3061	9.99
C	A111	H	3	0.272861903	0.090034904	0.329965096	1.0318	3.7814	11.46
C	A112	H	3	0.41	0.1221276596	0.2978723404	0.4592	1.12	3.76
C	A113	H	3	0.371735242	0.1138184664	0.3061815336	0.7273	1.9565	6.39
C	A114	H	3	0.257657658	0.0860458453	0.3339541547	0.9009	3.4965	10.47
C	A115	H	3	0.84962406	0.1929268293	0.2270731707	0.3955	0.4655	2.05
C	A116	H	3	0.316540212	0.1009820194	0.3190179806	0.7301	2.3065	7.23
C	A117	H	3	0.473684211	0.135	0.285	0.4536	0.9576	3.36
C	A118	H	3	0.368591038	0.1131150442	0.3068849558	0.6391	1.7339	5.65
C	A119	H	3	0.54875717	0.1488148148	0.2711851852	0.8036	1.4644	5.4
C	A120	H	3	0.25481563	0.0852894737	0.3347105263	1.2964	5.0876	15.2
C	A81	U	4	0.235978289	0.0801882058	0.3398117942	0.6391	2.7083	7.97
C	A83	U	4	0.22556105	0.0772998138	0.3427001862	0.8302	3.6806	10.74
C	A85	U	4	0.227217497	0.0777623762	0.3422376238	0.7854	3.4566	10.1
C	A86	U	4	0.247755399	0.0833955659	0.3366044341	0.7147	2.8847	8.57
C	A87	U	4	0.278688525	0.0915384615	0.3284615385	0.4046	1.4518	4.42
C	A88	U	4	0.230431602	0.0786563615	0.3413436385	0.6615	2.8707	8.41
C	A89	U	4	0.274534161	0.0904678363	0.3295321637	0.3094	1.127	3.42
C	A90	U	4	0.243589744	0.0822680412	0.3377319588	0.6384	2.6208	7.76
C	A92	W	4	0.268694097	0.0889509306	0.3310490694	0.5257	1.9565	5.91
C	A93	W	4	0.391215526	0.1181057269	0.3018942731	0.2681	0.6853	2.27
C	A94	W	4	0.332185886	0.1047286822	0.3152713178	0.2702	0.8134	2.58
C	A95	W	4	0.295106575	0.0957023644	0.3242976356	0.6881	2.3317	7.19
C	A96	W	4	0.243700211	0.0822980392	0.3377019608	1.0493	4.3057	12.75
C	A97	W	4	0.251112524	0.0842987805	0.3357012195	1.106	4.4044	13.12
C	A98	W	4	0.274285714	0.0904035874	0.3295964126	0.8064	2.94	8.92
C	A99	W	4	0.260453401	0.0867865707	0.3332134293	0.7238	2.779	8.34
C	A100	W	4	0.346741754	0.1081362007	0.3118637993	0.6034	1.7402	5.58
C	A101	L	4	0.312331233	0.0999588477	0.3200411523	0.4858	1.5554	4.86
C	A102	L	4	0.246739697	0.0831213389	0.3368786611	0.9933	4.0257	11.95
C	A103	L	4	0.259332509	0.0864899882	0.3335100118	0.7343	2.8315	8.49
C	A104	L	4	0.243651338	0.0822847682	0.3377152318	0.994	4.0796	12.08
C	A105	L	4	0.288193263	0.0939619651	0.3260380349	0.5929	2.0573	6.31
C	A106	L	4	0.254401943	0.08517909	0.33482091	0.8799	3.4587	10.33
C	A107	L	4	0.272373541	0.0899082569	0.3300917431	0.784	2.8784	8.72
C	A108	L	4	0.270184361	0.0893393393	0.3306606607	0.8925	3.3033	9.99
C	A109	L	4	0.285245902	0.0932142857	0.3267857143	0.7308	2.562	7.84
C	A110	L	4	0.240006804	0.0812921811	0.3387078189	0.9877	4.1153	12.15
C	A111	H	4	0.325415677	0.1031182796	0.3168817204	0.6713	2.0629	6.51
C	A112	H	4	0.304895987	0.0981352657	0.3218647343	1.0157	3.3313	10.35
C	A113	H	4	0.276564417	0.0909919262	0.3290080738	0.7889	2.8525	8.67
C	A114	H	4	0.264719101	0.0879104478	0.3320895522	0.8246	3.115	9.38
C	A115	H	4	0.38028169	0.1157142857	0.3042857143	0.5103	1.3419	4.41
C	A116	H	4	0.287459807	0.0937762238	0.3262237762	0.9387	3.2655	10.01
C	A117	H	4	0.285983658	0.0934017595	0.3265982405	0.637	2.2274	6.82
C	A118	H	4	0.424807903	0.1252234206	0.2947765794	0.8127	1.9131	6.49
C	A119	H	4	0.330487531	0.1043262411	0.3156737589	1.0297	3.1157	9.87
C	A120	H	4	0.313385827	0.1002158273	0.3197841727	0.6965	2.2225	6.95
