# Supplementary material for: Eating in a losing cause: limited benefit of modified macronutrient consumption following infection in the oriental cockroach Blatta orientalis
Source: BMC Ecol Evol. 2022 May 18;22:67. doi: 10.1186/s12862-022-02007-8 (PMC9118584; doi:10.1186/s12862-022-02007-8)
Supplement: Supplementary file 3 — Additional file 3. Data, survival on enforced diet experiment. [file 12862_2022_2007_MOESM3_ESM.txt]

Treatment	Time	Status	Cohort
P	29	1	A
P	45	1	A
P	45	1	A
P	49	1	A
P	56	1	A
P	94	1	A
P	129	1	A
P	143	1	A
P	150	0	A
P	150	0	A
P	45	1	A
P	52	1	A
P	69	1	A
P	90	1	A
P	91	1	A
P	108	1	A
P	115	1	A
P	126	1	A
P	126	1	A
P	135	0	A
C	34	1	A
C	126	1	A
C	132	1	A
C	150	0	A
C	150	0	A
C	150	0	A
C	150	0	A
C	150	0	A
C	150	0	A
C	150	0	A
C	80	1	A
C	84	1	A
C	132	1	A
C	140	1	A
C	146	1	A
C	150	0	A
C	150	0	A
C	150	0	A
C	150	0	A
C	150	0	A
P	31	1	B
P	35	1	B
P	49	1	B
P	53	1	B
P	53	1	B
P	54	1	B
P	54	1	B
P	59	1	B
P	117	1	B
P	123	1	B
P	49	1	B
P	53	1	B
P	59	1	B
P	59	1	B
P	59	1	B
P	67	1	B
P	91	1	B
P	140	1	B
P	147	1	B
P	150	0	B
C	49	1	B
C	59	1	B
C	59	1	B
C	80	1	B
C	123	1	B
C	150	0	B
C	150	0	B
C	150	0	B
C	150	0	B
C	150	0	B
C	5	1	B
C	10	1	B
C	94	0	B
C	130	1	B
C	150	0	B
C	150	0	B
C	150	0	B
C	150	0	B
C	150	0	B
C	150	0	B
P	30	1	C
P	63	1	C
P	72	1	C
P	82	1	C
P	105	1	C
P	145	1	C
P	148	1	C
P	150	0	C
P	150	0	C
P	150	0	C
P	56	1	C
P	58	1	C
P	63	1	C
P	63	1	C
P	82	1	C
P	125	1	C
P	128	1	C
P	132	1	C
P	150	0	C
P	150	0	C
C	23	0	C
C	150	0	C
C	150	0	C
C	150	0	C
C	150	0	C
C	150	0	C
C	150	0	C
C	150	0	C
C	150	0	C
C	150	0	C
C	150	0	C
C	150	0	C
C	150	0	C
C	150	0	C
C	150	0	C
C	150	0	C
C	150	0	C
C	150	0	C
C	150	0	C
C	150	0	C
