# Supplementary material for: Eating in a losing cause: limited benefit of modified macronutrient consumption following infection in the oriental cockroach Blatta orientalis
Source: BMC Ecol Evol. 2022 May 18;22:67. doi: 10.1186/s12862-022-02007-8 (PMC9118584; doi:10.1186/s12862-022-02007-8)
Supplement: Supplementary file 5 — Additional file 5. Data, survival on enforced diet experiment after infection, plus deaths. [file 12862_2022_2007_MOESM5_ESM.txt]

Individual	Time	Treatment	Status	Cohort
1	136	UE	1	A
2	136	UE	0	A
3	136	UE	0	A
4	136	UE	0	A
5	136	UE	0	A
6	136	UE	0	A
7	136	UE	0	A
8	136	UE	0	A
9	136	UE	0	A
10	136	UE	0	A
11	136	UE	0	A
12	136	UE	0	A
13	136	UE	0	A
14	136	UE	0	A
15	136	UE	0	A
16	136	UE	0	A
17	136	UE	0	A
18	136	UE	0	A
19	136	UE	0	A
20	136	UE	0	A
21	136	UC	1	A
22	136	UC	0	A
23	136	UC	0	A
24	136	UC	0	A
25	136	UC	0	A
26	136	UC	0	A
27	136	UC	0	A
28	136	UC	0	A
29	136	UC	0	A
30	136	UC	0	A
31	136	UC	0	A
32	136	UC	0	A
33	136	UC	0	A
34	136	UC	0	A
35	136	UC	0	A
36	136	UC	0	A
37	136	UC	0	A
38	136	UC	0	A
39	136	UC	0	A
40	136	UC	0	A
41	136	UP	1	A
42	136	UP	0	A
43	136	UP	0	A
44	136	UP	0	A
45	136	UP	0	A
46	136	UP	0	A
47	136	UP	0	A
48	136	UP	0	A
49	136	UP	0	A
50	136	UP	0	A
51	136	UP	0	A
52	136	UP	0	A
53	136	UP	0	A
54	136	UP	0	A
55	136	UP	0	A
56	136	UP	0	A
57	136	UP	0	A
58	136	UP	0	A
59	136	UP	0	A
60	136	UP	0	A
61	136	WE	1	A
62	136	WE	1	A
63	136	WE	0	A
64	136	WE	0	A
65	136	WE	0	A
66	136	WE	0	A
67	136	WE	0	A
68	136	WE	0	A
69	136	WE	0	A
70	136	WE	0	A
71	136	WE	0	A
72	136	WE	0	A
73	136	WE	0	A
74	136	WE	0	A
75	136	WE	0	A
76	136	WE	0	A
77	136	WE	0	A
78	136	WE	0	A
79	136	WE	0	A
80	136	WE	0	A
81	136	WC	1	A
82	136	WC	0	A
83	136	WC	0	A
84	136	WC	0	A
85	136	WC	0	A
86	136	WC	0	A
87	136	WC	0	A
88	136	WC	0	A
89	136	WC	0	A
90	136	WC	0	A
91	136	WC	0	A
92	136	WC	0	A
93	136	WC	0	A
94	136	WC	0	A
95	136	WC	0	A
96	136	WC	0	A
97	136	WC	0	A
98	136	WC	0	A
99	136	WC	0	A
100	136	WC	0	A
101	136	WP	0	A
102	136	WP	0	A
103	136	WP	1	A
104	136	WP	0	A
105	136	WP	0	A
106	136	WP	0	A
107	136	WP	0	A
108	136	WP	0	A
109	136	WP	0	A
110	136	WP	0	A
111	136	WP	0	A
112	136	WP	0	A
113	136	WP	0	A
114	136	WP	0	A
115	136	WP	0	A
116	136	WP	0	A
117	136	WP	0	A
118	136	WP	0	A
119	136	WP	0	A
120	136	WP	0	A
121	41	BE	1	A
122	41	BE	1	A
123	41	BE	1	A
124	43	BE	1	A
125	45	BE	1	A
126	45	BE	1	A
127	47	BE	1	A
128	47	BE	1	A
129	47	BE	1	A
130	49	BE	1	A
131	49	BE	1	A
132	51	BE	1	A
133	53	BE	1	A
134	53	BE	1	A
135	55	BE	1	A
136	55	BE	1	A
137	57	BE	1	A
138	67	BE	1	A
139	67	BE	1	A
140	67	BE	1	A
141	67	BE	1	A
142	67	BE	1	A
143	67	BE	1	A
144	69	BE	1	A
145	74	BE	1	A
146	74	BE	1	A
147	74	BE	1	A
148	78	BE	1	A
149	115	BE	1	A
150	139	BE	1	A
151	139	BE	0	A
152	139	BE	0	A
153	139	BE	0	A
154	139	BE	0	A
155	139	BE	0	A
156	139	BE	0	A
157	139	BE	0	A
158	139	BE	0	A
159	139	BE	0	A
160	139	BE	0	A
161	139	BE	0	A
162	139	BE	0	A
163	139	BE	0	A
164	139	BE	0	A
165	139	BE	0	A
166	139	BE	0	A
167	139	BE	0	A
168	139	BE	0	A
169	139	BE	0	A
170	139	BE	0	A
171	41	BC	1	A
172	41	BC	1	A
173	41	BC	1	A
174	41	BC	1	A
175	41	BC	1	A
176	41	BC	1	A
177	41	BC	1	A
178	41	BC	1	A
179	43	BC	1	A
180	43	BC	1	A
181	43	BC	1	A
182	45	BC	1	A
183	45	BC	1	A
184	45	BC	1	A
185	45	BC	1	A
186	47	BC	1	A
187	47	BC	1	A
188	47	BC	1	A
189	47	BC	1	A
190	49	BC	1	A
191	49	BC	1	A
192	51	BC	1	A
193	53	BC	1	A
194	53	BC	1	A
195	53	BC	1	A
196	55	BC	1	A
197	57	BC	1	A
198	67	BC	1	A
199	67	BC	1	A
200	67	BC	1	A
201	67	BC	1	A
202	70	BC	1	A
203	70	BC	1	A
204	72	BC	1	A
205	74	BC	1	A
206	90	BC	1	A
207	90	BC	1	A
208	90	BC	1	A
209	139	BC	1	A
210	139	BC	1	A
211	139	BC	0	A
212	139	BC	0	A
213	139	BC	0	A
214	139	BC	0	A
215	139	BC	0	A
216	139	BC	0	A
217	139	BC	0	A
218	139	BC	0	A
219	139	BC	0	A
220	139	BC	0	A
221	41	BP	1	A
222	41	BP	1	A
223	41	BP	1	A
224	41	BP	1	A
225	41	BP	1	A
226	41	BP	1	A
227	43	BP	1	A
228	45	BP	1	A
229	45	BP	1	A
230	45	BP	1	A
231	45	BP	1	A
232	45	BP	1	A
233	45	BP	1	A
234	47	BP	1	A
235	47	BP	1	A
236	47	BP	1	A
237	49	BP	1	A
238	49	BP	1	A
239	49	BP	1	A
240	49	BP	1	A
241	49	BP	1	A
242	49	BP	1	A
243	51	BP	1	A
244	51	BP	1	A
245	51	BP	1	A
246	53	BP	1	A
247	53	BP	1	A
248	53	BP	1	A
249	55	BP	1	A
250	55	BP	1	A
251	55	BP	1	A
252	55	BP	1	A
253	67	BP	1	A
254	67	BP	1	A
255	67	BP	1	A
256	67	BP	1	A
257	70	BP	1	A
258	74	BP	1	A
259	90	BP	1	A
260	139	BP	1	A
261	139	BP	0	A
262	139	BP	0	A
263	139	BP	0	A
264	139	BP	0	A
265	139	BP	0	A
266	139	BP	0	A
267	139	BP	0	A
268	139	BP	0	A
269	139	BP	0	A
270	139	BP	0	A
271	137	UE	1	B
272	137	UE	0	B
273	137	UE	0	B
274	137	UE	0	B
275	137	UE	0	B
276	137	UE	0	B
277	137	UE	0	B
278	137	UE	0	B
279	137	UE	0	B
280	137	UE	0	B
281	137	UE	0	B
282	137	UE	0	B
283	137	UE	0	B
284	137	UE	0	B
285	137	UE	0	B
286	137	UE	0	B
287	137	UE	0	B
288	137	UE	0	B
289	137	UE	0	B
290	137	UE	0	B
291	137	UC	1	B
292	137	UC	0	B
293	137	UC	0	B
294	137	UC	0	B
295	137	UC	0	B
296	137	UC	0	B
297	137	UC	0	B
298	137	UC	0	B
299	137	UC	0	B
300	137	UC	0	B
301	137	UC	0	B
302	137	UC	0	B
303	137	UC	0	B
304	137	UC	0	B
305	137	UC	0	B
306	137	UC	0	B
307	137	UC	0	B
308	137	UC	0	B
309	137	UC	0	B
310	137	UC	0	B
311	137	UP	1	B
312	137	UP	0	B
313	137	UP	0	B
314	137	UP	0	B
315	137	UP	0	B
316	137	UP	0	B
317	137	UP	0	B
318	137	UP	0	B
319	137	UP	0	B
320	137	UP	0	B
321	137	UP	0	B
322	137	UP	0	B
323	137	UP	0	B
324	137	UP	0	B
325	137	UP	0	B
326	137	UP	0	B
327	137	UP	0	B
328	137	UP	0	B
329	137	UP	0	B
330	137	UP	0	B
331	137	WE	1	B
332	137	WE	0	B
333	137	WE	0	B
334	137	WE	0	B
335	137	WE	0	B
336	137	WE	0	B
337	137	WE	0	B
338	137	WE	0	B
339	137	WE	0	B
340	137	WE	0	B
341	137	WE	0	B
342	137	WE	0	B
343	137	WE	0	B
344	137	WE	0	B
345	137	WE	0	B
346	137	WE	0	B
347	137	WE	0	B
348	137	WE	0	B
349	137	WE	0	B
350	137	WE	0	B
351	137	WC	1	B
352	137	WC	0	B
353	137	WC	0	B
354	137	WC	0	B
355	137	WC	0	B
356	137	WC	0	B
357	137	WC	0	B
358	137	WC	0	B
359	137	WC	0	B
360	137	WC	0	B
361	137	WC	0	B
362	137	WC	0	B
363	137	WC	0	B
364	137	WC	0	B
365	137	WC	0	B
366	137	WC	0	B
367	137	WC	0	B
368	137	WC	0	B
369	137	WC	0	B
370	137	WC	0	B
371	137	WP	1	B
372	137	WP	0	B
373	137	WP	0	B
374	137	WP	0	B
375	137	WP	0	B
376	137	WP	0	B
377	137	WP	0	B
378	137	WP	0	B
379	137	WP	0	B
380	137	WP	0	B
381	137	WP	0	B
382	137	WP	0	B
383	137	WP	0	B
384	137	WP	0	B
385	137	WP	0	B
386	137	WP	0	B
387	137	WP	0	B
388	137	WP	0	B
389	137	WP	0	B
390	137	WP	0	B
391	40	BE	1	B
392	40	BE	1	B
393	40	BE	1	B
394	42	BE	1	B
395	42	BE	1	B
396	42	BE	1	B
397	44	BE	1	B
398	44	BE	1	B
399	46	BE	1	B
400	55	BE	1	B
401	55	BE	1	B
402	55	BE	1	B
403	57	BE	1	B
404	57	BE	1	B
405	57	BE	1	B
406	64	BE	1	B
407	64	BE	1	B
408	64	BE	1	B
409	64	BE	1	B
410	64	BE	1	B
411	64	BE	1	B
412	64	BE	1	B
413	64	BE	1	B
414	66	BE	1	B
415	66	BE	1	B
416	68	BE	1	B
417	68	BE	1	B
418	70	BE	1	B
419	70	BE	1	B
420	74	BE	1	B
421	94	BE	1	B
422	94	BE	1	B
423	116	BE	1	B
424	116	BE	1	B
425	137	BE	1	B
426	137	BE	0	B
427	137	BE	0	B
428	137	BE	0	B
429	137	BE	0	B
430	137	BE	0	B
431	137	BE	0	B
432	137	BE	0	B
433	137	BE	0	B
434	137	BE	0	B
435	137	BE	0	B
436	137	BE	0	B
437	137	BE	0	B
438	137	BE	0	B
439	137	BE	0	B
440	137	BE	0	B
441	40	BC	1	B
442	40	BC	1	B
443	40	BC	1	B
444	42	BC	1	B
445	42	BC	1	B
446	42	BC	1	B
447	42	BC	1	B
448	46	BC	1	B
449	46	BC	1	B
450	46	BC	1	B
451	46	BC	1	B
452	46	BC	1	B
453	46	BC	1	B
454	46	BC	1	B
455	48	BC	1	B
456	51	BC	1	B
457	53	BC	1	B
458	53	BC	1	B
459	55	BC	1	B
460	55	BC	1	B
461	55	BC	1	B
462	55	BC	1	B
463	55	BC	1	B
464	57	BC	1	B
465	57	BC	1	B
466	64	BC	1	B
467	64	BC	1	B
468	64	BC	1	B
469	64	BC	1	B
470	64	BC	1	B
471	64	BC	1	B
472	64	BC	1	B
473	64	BC	1	B
474	66	BC	1	B
475	68	BC	1	B
476	94	BC	1	B
477	137	BC	1	B
478	137	BC	0	B
479	137	BC	0	B
480	137	BC	0	B
481	137	BC	0	B
482	137	BC	0	B
483	137	BC	0	B
484	137	BC	0	B
485	137	BC	0	B
486	137	BC	0	B
487	137	BC	0	B
488	137	BC	0	B
489	137	BC	0	B
490	137	BC	0	B
491	32	BP	1	B
492	32	BP	1	B
493	40	BP	1	B
494	40	BP	1	B
495	40	BP	1	B
496	40	BP	1	B
497	40	BP	1	B
498	42	BP	1	B
499	44	BP	1	B
500	44	BP	1	B
501	46	BP	1	B
502	46	BP	1	B
503	48	BP	1	B
504	51	BP	1	B
505	53	BP	1	B
506	53	BP	1	B
507	53	BP	1	B
508	55	BP	1	B
509	57	BP	1	B
510	57	BP	1	B
511	57	BP	1	B
512	57	BP	1	B
513	57	BP	1	B
514	64	BP	1	B
515	64	BP	1	B
516	66	BP	1	B
517	94	BP	1	B
518	94	BP	1	B
519	116	BP	1	B
520	116	BP	1	B
521	137	BP	1	B
522	137	BP	0	B
523	137	BP	0	B
524	137	BP	0	B
525	137	BP	0	B
526	137	BP	0	B
527	137	BP	0	B
528	137	BP	0	B
529	137	BP	0	B
530	137	BP	0	B
531	137	BP	0	B
532	137	BP	0	B
533	137	BP	0	B
534	137	BP	0	B
535	137	BP	0	B
536	137	BP	0	B
537	137	BP	0	B
538	137	BP	0	B
539	137	BP	0	B
540	137	BP	0	B
