# Supplementary material for: Eating in a losing cause: limited benefit of modified macronutrient consumption following infection in the oriental cockroach Blatta orientalis
Source: BMC Ecol Evol. 2022 May 18;22:67. doi: 10.1186/s12862-022-02007-8 (PMC9118584; doi:10.1186/s12862-022-02007-8)
Supplement: Supplementary file 6 — Additional file 6. Data, bacterial growth inhibition experiment. [file 12862_2022_2007_MOESM6_ESM.txt]

Time	B2	B3	B4	B5	B6	B7	B8	B9	B10	B16	B17	B18	B19	B20	B21	B22	B23	B24	I2	I3	I4	I5	I6	I7	I8	I9	I10	I11	I12	I13	I14	I15	I16	I17	I18	I19	A1	A2	A3	A4	H19	H20	H21	H22
0	0.209	0.209	0.204	0.193	0.199	0.22	0.194	0.204	0.199	0.195	0.223	0.199	0.203	0.209	0.212	0.207	0.215	0.228	0.197	0.2	0.207	0.203	0.209	0.211	0.205	0.21	0.2	0.199	0.198	0.198	0.204	0.221	0.215	0.222	0.254	0.266	0.2	0.193	0.193	0.191	0.207	0.194	0.203	0.193
10	0.207	0.207	0.202	0.197	0.198	0.208	0.194	0.203	0.198	0.193	0.222	0.198	0.202	0.208	0.208	0.207	0.212	0.225	0.197	0.199	0.212	0.204	0.208	0.208	0.205	0.21	0.2	0.198	0.197	0.198	0.203	0.22	0.216	0.223	0.254	0.265	0.199	0.193	0.192	0.191	0.209	0.195	0.202	0.195
20	0.206	0.205	0.201	0.192	0.197	0.205	0.193	0.201	0.197	0.191	0.22	0.197	0.201	0.206	0.206	0.206	0.211	0.223	0.198	0.199	0.204	0.204	0.208	0.208	0.205	0.211	0.2	0.199	0.198	0.198	0.204	0.221	0.215	0.222	0.254	0.263	0.198	0.192	0.191	0.189	0.207	0.195	0.202	0.196
30	0.205	0.205	0.201	0.193	0.197	0.2	0.192	0.2	0.196	0.19	0.219	0.197	0.201	0.205	0.206	0.206	0.211	0.222	0.198	0.199	0.203	0.204	0.208	0.208	0.205	0.21	0.199	0.198	0.198	0.198	0.203	0.221	0.215	0.222	0.252	0.25	0.198	0.192	0.192	0.189	0.205	0.195	0.202	0.196
40	0.205	0.205	0.201	0.196	0.196	0.2	0.192	0.199	0.196	0.19	0.218	0.197	0.2	0.204	0.205	0.205	0.21	0.22	0.198	0.199	0.201	0.205	0.208	0.207	0.205	0.21	0.198	0.198	0.198	0.199	0.203	0.221	0.214	0.222	0.251	0.236	0.198	0.192	0.191	0.189	0.203	0.195	0.202	0.196
50	0.205	0.205	0.201	0.192	0.197	0.199	0.193	0.2	0.196	0.189	0.218	0.197	0.201	0.204	0.205	0.206	0.211	0.22	0.198	0.199	0.202	0.205	0.208	0.207	0.205	0.211	0.199	0.198	0.198	0.199	0.203	0.222	0.215	0.222	0.25	0.224	0.198	0.192	0.192	0.189	0.203	0.195	0.202	0.197
60	0.205	0.205	0.201	0.193	0.197	0.2	0.192	0.2	0.197	0.19	0.218	0.197	0.201	0.204	0.205	0.206	0.21	0.219	0.199	0.2	0.202	0.205	0.209	0.207	0.206	0.211	0.199	0.198	0.199	0.2	0.204	0.222	0.218	0.223	0.249	0.219	0.198	0.192	0.192	0.189	0.203	0.196	0.203	0.197
70	0.205	0.206	0.202	0.193	0.197	0.199	0.193	0.201	0.196	0.19	0.219	0.197	0.2	0.204	0.206	0.207	0.211	0.218	0.199	0.2	0.202	0.206	0.209	0.207	0.206	0.211	0.198	0.199	0.199	0.2	0.204	0.223	0.219	0.224	0.249	0.216	0.198	0.192	0.191	0.189	0.202	0.196	0.203	0.197
80	0.206	0.206	0.202	0.194	0.197	0.199	0.193	0.202	0.197	0.19	0.219	0.197	0.201	0.204	0.207	0.207	0.212	0.218	0.2	0.201	0.203	0.206	0.209	0.207	0.207	0.212	0.198	0.199	0.199	0.201	0.205	0.224	0.222	0.225	0.249	0.217	0.198	0.192	0.192	0.189	0.203	0.196	0.203	0.198
90	0.205	0.206	0.202	0.194	0.197	0.199	0.193	0.201	0.197	0.19	0.219	0.198	0.201	0.204	0.207	0.207	0.212	0.217	0.2	0.201	0.202	0.207	0.209	0.206	0.207	0.212	0.198	0.199	0.199	0.202	0.205	0.224	0.223	0.225	0.247	0.217	0.199	0.192	0.192	0.19	0.203	0.196	0.204	0.198
100	0.205	0.206	0.203	0.195	0.198	0.198	0.194	0.202	0.197	0.191	0.219	0.198	0.2	0.205	0.207	0.208	0.211	0.219	0.2	0.201	0.203	0.207	0.209	0.207	0.207	0.213	0.198	0.2	0.2	0.202	0.206	0.225	0.223	0.226	0.248	0.217	0.199	0.192	0.192	0.189	0.204	0.197	0.205	0.199
110	0.205	0.207	0.203	0.198	0.198	0.199	0.195	0.202	0.197	0.191	0.22	0.199	0.201	0.206	0.207	0.208	0.212	0.217	0.201	0.203	0.203	0.208	0.209	0.206	0.208	0.213	0.198	0.2	0.2	0.204	0.206	0.225	0.225	0.226	0.247	0.217	0.199	0.192	0.192	0.19	0.204	0.198	0.205	0.2
120	0.205	0.207	0.203	0.197	0.198	0.198	0.195	0.202	0.197	0.191	0.22	0.2	0.2	0.206	0.206	0.207	0.211	0.217	0.202	0.203	0.203	0.209	0.21	0.207	0.208	0.214	0.2	0.2	0.201	0.205	0.207	0.226	0.225	0.227	0.247	0.217	0.199	0.192	0.191	0.189	0.206	0.199	0.207	0.201
130	0.205	0.207	0.203	0.197	0.198	0.198	0.195	0.202	0.197	0.191	0.22	0.2	0.2	0.206	0.206	0.207	0.211	0.217	0.202	0.203	0.202	0.209	0.209	0.207	0.209	0.214	0.199	0.201	0.201	0.206	0.208	0.227	0.224	0.229	0.247	0.219	0.199	0.192	0.192	0.189	0.207	0.2	0.207	0.201
140	0.205	0.207	0.204	0.198	0.199	0.198	0.196	0.203	0.197	0.191	0.221	0.2	0.201	0.207	0.206	0.208	0.212	0.217	0.203	0.205	0.201	0.21	0.21	0.206	0.209	0.215	0.199	0.201	0.201	0.207	0.208	0.227	0.224	0.229	0.247	0.219	0.199	0.192	0.192	0.19	0.207	0.201	0.209	0.203
150	0.205	0.207	0.204	0.199	0.199	0.198	0.196	0.203	0.198	0.192	0.221	0.201	0.201	0.208	0.206	0.208	0.211	0.216	0.204	0.206	0.202	0.211	0.21	0.207	0.21	0.216	0.198	0.202	0.202	0.209	0.209	0.228	0.243	0.23	0.246	0.221	0.199	0.192	0.192	0.189	0.21	0.203	0.211	0.205
160	0.206	0.208	0.205	0.199	0.2	0.199	0.197	0.204	0.198	0.192	0.221	0.203	0.201	0.208	0.206	0.209	0.212	0.217	0.205	0.207	0.202	0.211	0.211	0.207	0.211	0.217	0.198	0.203	0.203	0.21	0.21	0.229	0.236	0.232	0.246	0.22	0.199	0.192	0.192	0.189	0.213	0.205	0.214	0.208
170	0.207	0.209	0.205	0.201	0.201	0.199	0.198	0.204	0.198	0.192	0.222	0.204	0.202	0.209	0.207	0.209	0.213	0.218	0.205	0.206	0.201	0.212	0.211	0.207	0.211	0.218	0.198	0.203	0.203	0.211	0.211	0.23	0.234	0.233	0.246	0.222	0.199	0.192	0.191	0.189	0.217	0.208	0.218	0.213
180	0.207	0.209	0.205	0.202	0.202	0.199	0.199	0.205	0.199	0.193	0.223	0.205	0.203	0.21	0.207	0.21	0.213	0.219	0.206	0.209	0.202	0.213	0.212	0.208	0.212	0.219	0.198	0.205	0.204	0.214	0.212	0.231	0.238	0.235	0.246	0.223	0.199	0.192	0.192	0.19	0.22	0.211	0.221	0.216
190	0.208	0.21	0.206	0.202	0.202	0.199	0.2	0.205	0.199	0.193	0.224	0.206	0.204	0.21	0.208	0.21	0.213	0.218	0.207	0.206	0.201	0.214	0.211	0.208	0.212	0.22	0.199	0.205	0.205	0.216	0.213	0.231	0.243	0.236	0.245	0.222	0.199	0.192	0.191	0.189	0.224	0.215	0.224	0.219
200	0.206	0.21	0.206	0.205	0.203	0.199	0.2	0.206	0.199	0.193	0.225	0.206	0.204	0.211	0.209	0.211	0.213	0.219	0.209	0.206	0.202	0.214	0.213	0.208	0.213	0.221	0.199	0.206	0.206	0.217	0.214	0.232	0.234	0.238	0.246	0.221	0.199	0.192	0.192	0.189	0.227	0.219	0.228	0.222
210	0.206	0.21	0.206	0.205	0.203	0.199	0.201	0.206	0.199	0.194	0.225	0.207	0.204	0.211	0.209	0.211	0.213	0.219	0.21	0.207	0.202	0.215	0.213	0.208	0.213	0.222	0.2	0.207	0.206	0.219	0.214	0.232	0.233	0.239	0.245	0.223	0.199	0.192	0.192	0.19	0.232	0.224	0.233	0.227
220	0.206	0.21	0.207	0.205	0.204	0.199	0.201	0.206	0.199	0.194	0.226	0.207	0.204	0.211	0.211	0.211	0.213	0.218	0.212	0.208	0.203	0.215	0.213	0.21	0.213	0.223	0.199	0.208	0.207	0.22	0.215	0.233	0.231	0.24	0.245	0.223	0.199	0.192	0.192	0.19	0.238	0.23	0.237	0.232
230	0.206	0.21	0.207	0.205	0.204	0.198	0.201	0.206	0.199	0.194	0.225	0.207	0.203	0.211	0.21	0.211	0.213	0.218	0.212	0.206	0.202	0.216	0.212	0.208	0.213	0.224	0.2	0.209	0.207	0.22	0.216	0.234	0.236	0.243	0.245	0.222	0.199	0.192	0.192	0.19	0.245	0.236	0.244	0.239
240	0.206	0.211	0.207	0.209	0.205	0.199	0.202	0.206	0.2	0.194	0.226	0.207	0.204	0.212	0.211	0.211	0.213	0.218	0.212	0.207	0.202	0.216	0.212	0.209	0.214	0.224	0.2	0.209	0.208	0.219	0.217	0.234	0.234	0.244	0.245	0.223	0.199	0.192	0.192	0.19	0.253	0.244	0.252	0.246
250	0.208	0.211	0.208	0.207	0.205	0.199	0.203	0.207	0.2	0.194	0.227	0.208	0.205	0.212	0.212	0.212	0.214	0.218	0.212	0.207	0.202	0.216	0.213	0.209	0.214	0.226	0.2	0.21	0.208	0.221	0.217	0.234	0.239	0.247	0.245	0.223	0.199	0.192	0.192	0.19	0.262	0.25	0.259	0.252
260	0.207	0.212	0.208	0.211	0.205	0.199	0.203	0.207	0.2	0.194	0.228	0.209	0.204	0.212	0.212	0.213	0.214	0.218	0.211	0.207	0.202	0.217	0.212	0.209	0.215	0.228	0.2	0.211	0.209	0.222	0.218	0.235	0.24	0.247	0.246	0.226	0.199	0.192	0.191	0.19	0.271	0.254	0.265	0.253
270	0.207	0.212	0.208	0.209	0.206	0.199	0.204	0.207	0.2	0.195	0.228	0.209	0.205	0.212	0.214	0.213	0.215	0.221	0.213	0.208	0.203	0.217	0.211	0.209	0.215	0.229	0.2	0.212	0.209	0.222	0.219	0.235	0.253	0.248	0.245	0.222	0.199	0.192	0.192	0.19	0.282	0.261	0.268	0.255
280	0.207	0.212	0.208	0.209	0.206	0.199	0.204	0.208	0.2	0.195	0.229	0.209	0.205	0.212	0.213	0.213	0.215	0.219	0.214	0.207	0.203	0.218	0.211	0.209	0.215	0.231	0.2	0.213	0.21	0.226	0.219	0.236	0.249	0.246	0.246	0.222	0.199	0.192	0.192	0.19	0.293	0.267	0.27	0.267
290	0.207	0.212	0.208	0.21	0.207	0.199	0.205	0.208	0.201	0.195	0.229	0.209	0.205	0.212	0.214	0.213	0.214	0.219	0.216	0.208	0.202	0.218	0.212	0.209	0.216	0.236	0.2	0.215	0.21	0.226	0.22	0.236	0.238	0.248	0.247	0.223	0.199	0.192	0.192	0.19	0.305	0.272	0.285	0.282
300	0.207	0.212	0.208	0.211	0.207	0.199	0.205	0.207	0.201	0.195	0.229	0.209	0.205	0.212	0.214	0.213	0.214	0.218	0.216	0.208	0.204	0.219	0.212	0.209	0.216	0.236	0.201	0.216	0.211	0.228	0.222	0.237	0.238	0.248	0.247	0.222	0.2	0.192	0.192	0.19	0.318	0.289	0.299	0.297
310	0.207	0.212	0.209	0.219	0.207	0.199	0.206	0.207	0.201	0.195	0.229	0.209	0.205	0.212	0.214	0.213	0.214	0.218	0.224	0.208	0.203	0.219	0.211	0.209	0.216	0.231	0.201	0.219	0.212	0.228	0.224	0.238	0.239	0.248	0.246	0.222	0.199	0.192	0.192	0.19	0.331	0.303	0.31	0.31
320	0.207	0.212	0.209	0.214	0.208	0.199	0.209	0.208	0.201	0.195	0.23	0.209	0.205	0.213	0.215	0.213	0.215	0.218	0.216	0.209	0.203	0.22	0.211	0.209	0.217	0.231	0.202	0.219	0.213	0.226	0.23	0.238	0.243	0.253	0.246	0.222	0.199	0.192	0.192	0.19	0.343	0.313	0.318	0.32
330	0.207	0.212	0.209	0.215	0.208	0.199	0.211	0.208	0.202	0.195	0.231	0.209	0.205	0.212	0.215	0.213	0.213	0.217	0.22	0.21	0.203	0.221	0.211	0.209	0.217	0.232	0.201	0.221	0.214	0.226	0.228	0.239	0.239	0.249	0.245	0.221	0.199	0.192	0.192	0.19	0.353	0.321	0.327	0.329
340	0.207	0.213	0.21	0.214	0.209	0.199	0.215	0.209	0.203	0.195	0.231	0.209	0.206	0.213	0.216	0.214	0.214	0.218	0.221	0.209	0.204	0.222	0.211	0.21	0.218	0.232	0.202	0.223	0.219	0.228	0.227	0.239	0.24	0.251	0.246	0.221	0.2	0.192	0.192	0.19	0.362	0.328	0.335	0.337
350	0.207	0.213	0.21	0.215	0.21	0.199	0.214	0.209	0.203	0.196	0.232	0.209	0.206	0.212	0.216	0.214	0.214	0.217	0.219	0.209	0.203	0.222	0.211	0.209	0.218	0.235	0.202	0.223	0.222	0.227	0.221	0.24	0.239	0.253	0.247	0.222	0.2	0.192	0.192	0.19	0.37	0.334	0.342	0.345
360	0.207	0.214	0.21	0.216	0.21	0.199	0.216	0.209	0.203	0.196	0.233	0.209	0.207	0.213	0.216	0.215	0.214	0.219	0.223	0.211	0.204	0.223	0.212	0.209	0.218	0.234	0.203	0.226	0.219	0.229	0.221	0.24	0.24	0.254	0.246	0.222	0.199	0.192	0.192	0.19	0.377	0.34	0.349	0.352
370	0.208	0.213	0.211	0.212	0.211	0.199	0.222	0.209	0.204	0.196	0.234	0.209	0.207	0.212	0.216	0.215	0.214	0.219	0.228	0.209	0.203	0.224	0.211	0.208	0.219	0.238	0.203	0.227	0.224	0.23	0.226	0.24	0.238	0.256	0.245	0.222	0.2	0.192	0.192	0.19	0.38	0.345	0.354	0.359
380	0.208	0.214	0.211	0.206	0.211	0.199	0.223	0.21	0.204	0.197	0.236	0.21	0.208	0.213	0.217	0.215	0.215	0.219	0.227	0.211	0.203	0.231	0.211	0.208	0.219	0.238	0.203	0.229	0.214	0.23	0.225	0.241	0.237	0.258	0.245	0.22	0.2	0.192	0.192	0.19	0.381	0.351	0.361	0.365
390	0.207	0.214	0.211	0.208	0.212	0.199	0.22	0.209	0.204	0.198	0.237	0.209	0.208	0.213	0.216	0.215	0.215	0.218	0.23	0.211	0.203	0.231	0.212	0.209	0.22	0.24	0.204	0.231	0.215	0.232	0.225	0.241	0.237	0.26	0.245	0.22	0.2	0.193	0.192	0.19	0.387	0.356	0.367	0.37
400	0.208	0.214	0.211	0.212	0.213	0.199	0.221	0.211	0.204	0.198	0.239	0.209	0.208	0.213	0.216	0.215	0.215	0.217	0.231	0.215	0.203	0.232	0.212	0.208	0.22	0.242	0.205	0.233	0.216	0.231	0.226	0.242	0.24	0.261	0.246	0.219	0.2	0.192	0.192	0.19	0.389	0.362	0.373	0.375
410	0.207	0.214	0.212	0.213	0.213	0.199	0.227	0.211	0.205	0.198	0.241	0.21	0.209	0.213	0.217	0.216	0.215	0.218	0.228	0.215	0.204	0.23	0.212	0.208	0.221	0.244	0.206	0.235	0.217	0.233	0.227	0.243	0.238	0.264	0.248	0.22	0.2	0.193	0.192	0.191	0.393	0.368	0.377	0.381
420	0.207	0.214	0.212	0.21	0.214	0.199	0.229	0.211	0.206	0.199	0.242	0.21	0.209	0.213	0.217	0.216	0.214	0.219	0.231	0.214	0.203	0.234	0.212	0.208	0.222	0.246	0.207	0.238	0.22	0.234	0.228	0.243	0.238	0.266	0.245	0.219	0.2	0.192	0.192	0.19	0.395	0.373	0.383	0.386
430	0.208	0.215	0.212	0.212	0.215	0.199	0.227	0.211	0.205	0.199	0.244	0.209	0.21	0.213	0.217	0.216	0.216	0.218	0.232	0.215	0.204	0.231	0.213	0.208	0.222	0.249	0.208	0.242	0.22	0.233	0.229	0.244	0.236	0.268	0.245	0.218	0.2	0.192	0.192	0.19	0.396	0.377	0.386	0.389
440	0.207	0.214	0.212	0.213	0.216	0.199	0.231	0.211	0.204	0.2	0.245	0.209	0.21	0.213	0.217	0.216	0.216	0.218	0.233	0.216	0.204	0.23	0.213	0.208	0.223	0.251	0.211	0.247	0.221	0.237	0.228	0.245	0.237	0.273	0.244	0.218	0.2	0.192	0.192	0.191	0.398	0.381	0.39	0.393
450	0.208	0.215	0.213	0.216	0.216	0.199	0.231	0.212	0.206	0.202	0.247	0.209	0.211	0.213	0.217	0.217	0.216	0.217	0.235	0.217	0.204	0.232	0.214	0.208	0.223	0.254	0.215	0.25	0.23	0.238	0.23	0.245	0.235	0.275	0.246	0.218	0.2	0.192	0.192	0.19	0.401	0.387	0.392	0.396
460	0.208	0.215	0.213	0.218	0.218	0.199	0.233	0.212	0.207	0.202	0.248	0.209	0.213	0.213	0.217	0.217	0.217	0.218	0.234	0.221	0.204	0.234	0.214	0.208	0.224	0.259	0.22	0.255	0.228	0.239	0.234	0.247	0.236	0.279	0.246	0.218	0.2	0.193	0.192	0.191	0.403	0.39	0.397	0.4
470	0.208	0.215	0.213	0.218	0.218	0.199	0.228	0.212	0.207	0.204	0.249	0.209	0.213	0.213	0.218	0.218	0.218	0.217	0.235	0.222	0.204	0.236	0.215	0.208	0.225	0.262	0.226	0.259	0.227	0.242	0.234	0.248	0.235	0.282	0.243	0.218	0.2	0.193	0.192	0.191	0.405	0.393	0.4	0.404
480	0.21	0.216	0.214	0.221	0.219	0.2	0.231	0.213	0.208	0.204	0.251	0.21	0.215	0.214	0.218	0.219	0.219	0.217	0.234	0.22	0.204	0.236	0.215	0.208	0.226	0.265	0.232	0.265	0.229	0.243	0.236	0.249	0.236	0.286	0.24	0.217	0.2	0.193	0.192	0.191	0.409	0.397	0.404	0.409
490	0.208	0.216	0.214	0.221	0.22	0.199	0.235	0.214	0.208	0.205	0.252	0.209	0.215	0.213	0.218	0.218	0.219	0.217	0.239	0.225	0.204	0.243	0.217	0.208	0.228	0.267	0.236	0.27	0.231	0.245	0.238	0.251	0.234	0.29	0.238	0.217	0.2	0.193	0.193	0.191	0.411	0.397	0.406	0.411
500	0.209	0.216	0.214	0.225	0.22	0.199	0.239	0.214	0.207	0.205	0.254	0.209	0.217	0.213	0.217	0.219	0.22	0.217	0.239	0.223	0.205	0.24	0.218	0.209	0.231	0.271	0.24	0.275	0.233	0.248	0.242	0.252	0.233	0.293	0.236	0.216	0.2	0.192	0.192	0.191	0.412	0.401	0.409	0.415
510	0.208	0.216	0.214	0.226	0.22	0.199	0.239	0.213	0.21	0.207	0.254	0.21	0.219	0.213	0.218	0.219	0.22	0.217	0.243	0.226	0.204	0.241	0.221	0.209	0.233	0.275	0.241	0.28	0.233	0.251	0.243	0.252	0.236	0.297	0.236	0.216	0.2	0.193	0.193	0.191	0.412	0.403	0.412	0.417
520	0.209	0.216	0.214	0.227	0.222	0.199	0.238	0.214	0.207	0.206	0.255	0.209	0.217	0.213	0.217	0.22	0.22	0.217	0.246	0.227	0.204	0.242	0.224	0.209	0.236	0.279	0.242	0.286	0.238	0.252	0.246	0.252	0.234	0.301	0.235	0.216	0.2	0.193	0.193	0.191	0.416	0.404	0.413	0.423
530	0.209	0.217	0.215	0.231	0.221	0.199	0.242	0.215	0.209	0.208	0.258	0.21	0.219	0.214	0.218	0.222	0.222	0.217	0.245	0.229	0.204	0.242	0.225	0.211	0.233	0.284	0.248	0.292	0.236	0.255	0.247	0.252	0.234	0.307	0.24	0.216	0.2	0.193	0.193	0.191	0.417	0.406	0.414	0.421
540	0.209	0.217	0.215	0.238	0.22	0.199	0.24	0.215	0.211	0.207	0.259	0.21	0.22	0.214	0.218	0.223	0.223	0.217	0.248	0.23	0.205	0.242	0.229	0.211	0.232	0.289	0.253	0.298	0.238	0.257	0.25	0.249	0.235	0.311	0.233	0.215	0.201	0.193	0.193	0.192	0.416	0.406	0.415	0.426
550	0.211	0.218	0.216	0.237	0.214	0.2	0.243	0.216	0.209	0.209	0.261	0.209	0.218	0.214	0.217	0.224	0.224	0.217	0.252	0.233	0.204	0.24	0.229	0.212	0.237	0.294	0.256	0.305	0.241	0.261	0.255	0.249	0.234	0.315	0.233	0.215	0.2	0.192	0.192	0.19	0.419	0.409	0.417	0.428
560	0.21	0.218	0.216	0.239	0.213	0.199	0.244	0.216	0.209	0.21	0.263	0.209	0.218	0.213	0.217	0.224	0.224	0.217	0.255	0.232	0.205	0.243	0.233	0.213	0.233	0.298	0.258	0.318	0.247	0.265	0.256	0.247	0.234	0.32	0.231	0.215	0.2	0.193	0.192	0.191	0.419	0.41	0.417	0.43
570	0.211	0.218	0.216	0.243	0.212	0.199	0.242	0.217	0.211	0.211	0.265	0.209	0.219	0.214	0.217	0.226	0.225	0.217	0.259	0.234	0.206	0.247	0.235	0.214	0.235	0.304	0.263	0.324	0.246	0.267	0.256	0.248	0.233	0.324	0.232	0.215	0.2	0.192	0.192	0.191	0.422	0.41	0.419	0.432
580	0.209	0.219	0.217	0.252	0.211	0.199	0.246	0.218	0.211	0.21	0.269	0.21	0.219	0.214	0.218	0.228	0.228	0.218	0.257	0.235	0.206	0.252	0.238	0.215	0.234	0.309	0.266	0.336	0.252	0.27	0.262	0.247	0.235	0.33	0.23	0.214	0.2	0.192	0.193	0.191	0.421	0.413	0.42	0.433
590	0.21	0.219	0.217	0.251	0.211	0.2	0.25	0.219	0.213	0.21	0.273	0.21	0.222	0.215	0.218	0.229	0.229	0.219	0.261	0.239	0.206	0.253	0.238	0.217	0.24	0.314	0.27	0.342	0.251	0.274	0.265	0.248	0.234	0.335	0.23	0.214	0.2	0.193	0.193	0.191	0.424	0.414	0.422	0.437
600	0.21	0.219	0.217	0.253	0.211	0.199	0.255	0.219	0.21	0.212	0.276	0.21	0.222	0.214	0.217	0.231	0.23	0.217	0.268	0.242	0.208	0.25	0.241	0.219	0.238	0.318	0.275	0.351	0.254	0.279	0.269	0.249	0.233	0.34	0.229	0.214	0.201	0.192	0.192	0.191	0.426	0.416	0.423	0.438
610	0.208	0.22	0.218	0.258	0.21	0.2	0.256	0.22	0.213	0.211	0.281	0.21	0.224	0.215	0.218	0.233	0.231	0.219	0.273	0.246	0.207	0.258	0.242	0.221	0.237	0.323	0.282	0.358	0.255	0.281	0.274	0.249	0.233	0.346	0.229	0.214	0.2	0.193	0.193	0.191	0.43	0.417	0.425	0.44
620	0.209	0.22	0.218	0.261	0.211	0.199	0.257	0.22	0.213	0.213	0.284	0.21	0.226	0.215	0.218	0.234	0.233	0.218	0.276	0.249	0.207	0.255	0.245	0.223	0.237	0.329	0.29	0.368	0.262	0.285	0.277	0.251	0.232	0.351	0.229	0.213	0.2	0.193	0.193	0.191	0.431	0.419	0.426	0.441
630	0.207	0.22	0.218	0.265	0.211	0.199	0.259	0.22	0.211	0.213	0.287	0.21	0.227	0.215	0.217	0.235	0.234	0.217	0.276	0.254	0.208	0.254	0.247	0.225	0.24	0.333	0.295	0.37	0.263	0.289	0.282	0.252	0.234	0.356	0.229	0.214	0.201	0.193	0.193	0.191	0.433	0.42	0.427	0.444
640	0.208	0.222	0.219	0.269	0.211	0.2	0.262	0.223	0.216	0.216	0.291	0.211	0.23	0.216	0.219	0.238	0.239	0.219	0.277	0.258	0.209	0.256	0.248	0.227	0.24	0.337	0.3	0.378	0.27	0.294	0.286	0.253	0.233	0.362	0.228	0.213	0.2	0.193	0.193	0.191	0.434	0.422	0.428	0.445
650	0.208	0.221	0.219	0.278	0.213	0.199	0.263	0.223	0.214	0.214	0.295	0.21	0.232	0.216	0.217	0.239	0.237	0.218	0.284	0.264	0.213	0.258	0.25	0.229	0.243	0.342	0.306	0.379	0.27	0.297	0.29	0.254	0.231	0.368	0.228	0.213	0.2	0.193	0.192	0.191	0.436	0.424	0.429	0.445
660	0.208	0.222	0.22	0.278	0.214	0.199	0.266	0.225	0.215	0.216	0.3	0.211	0.233	0.217	0.219	0.242	0.243	0.22	0.284	0.265	0.216	0.261	0.252	0.232	0.24	0.348	0.317	0.393	0.273	0.301	0.295	0.255	0.232	0.375	0.228	0.213	0.201	0.193	0.193	0.192	0.437	0.425	0.431	0.446
670	0.208	0.223	0.22	0.282	0.214	0.2	0.27	0.227	0.221	0.216	0.304	0.212	0.235	0.217	0.218	0.245	0.243	0.22	0.286	0.27	0.211	0.26	0.256	0.235	0.242	0.353	0.327	0.398	0.277	0.305	0.302	0.257	0.233	0.381	0.228	0.213	0.201	0.193	0.193	0.191	0.438	0.427	0.433	0.448
680	0.208	0.223	0.22	0.286	0.214	0.2	0.275	0.229	0.221	0.217	0.308	0.213	0.238	0.218	0.217	0.249	0.246	0.221	0.292	0.274	0.218	0.26	0.258	0.237	0.246	0.359	0.339	0.406	0.283	0.31	0.304	0.258	0.23	0.388	0.228	0.213	0.201	0.193	0.193	0.191	0.44	0.428	0.433	0.448
690	0.208	0.224	0.221	0.29	0.216	0.2	0.276	0.231	0.228	0.218	0.312	0.214	0.241	0.219	0.219	0.251	0.25	0.222	0.297	0.278	0.22	0.265	0.261	0.239	0.243	0.364	0.351	0.41	0.286	0.314	0.309	0.26	0.232	0.394	0.228	0.212	0.201	0.193	0.193	0.191	0.442	0.431	0.434	0.447
700	0.208	0.225	0.222	0.295	0.218	0.2	0.283	0.235	0.227	0.22	0.317	0.215	0.243	0.22	0.22	0.254	0.253	0.224	0.295	0.282	0.217	0.265	0.264	0.242	0.244	0.37	0.362	0.411	0.29	0.318	0.313	0.262	0.229	0.4	0.227	0.212	0.201	0.193	0.193	0.192	0.443	0.431	0.434	0.451
710	0.208	0.225	0.222	0.299	0.217	0.2	0.288	0.238	0.228	0.22	0.321	0.216	0.245	0.22	0.218	0.258	0.257	0.225	0.304	0.288	0.222	0.266	0.267	0.244	0.245	0.373	0.375	0.419	0.292	0.323	0.317	0.263	0.228	0.405	0.228	0.211	0.2	0.193	0.193	0.191	0.444	0.433	0.434	0.451
720	0.208	0.226	0.223	0.304	0.217	0.201	0.291	0.24	0.226	0.224	0.325	0.218	0.248	0.221	0.219	0.262	0.259	0.226	0.308	0.295	0.223	0.27	0.271	0.247	0.249	0.38	0.383	0.432	0.299	0.327	0.321	0.265	0.229	0.412	0.227	0.212	0.201	0.193	0.193	0.192	0.445	0.435	0.436	0.453
730	0.209	0.227	0.224	0.314	0.221	0.204	0.296	0.241	0.233	0.224	0.33	0.219	0.25	0.222	0.22	0.267	0.261	0.227	0.309	0.297	0.222	0.273	0.274	0.251	0.25	0.385	0.392	0.434	0.303	0.33	0.328	0.268	0.228	0.417	0.228	0.212	0.2	0.193	0.193	0.191	0.447	0.436	0.438	0.455
740	0.207	0.227	0.225	0.318	0.221	0.202	0.3	0.242	0.235	0.227	0.332	0.22	0.255	0.222	0.22	0.272	0.262	0.228	0.317	0.303	0.224	0.276	0.276	0.254	0.248	0.389	0.401	0.441	0.309	0.337	0.332	0.269	0.228	0.424	0.228	0.212	0.201	0.193	0.193	0.192	0.449	0.437	0.439	0.456
750	0.209	0.229	0.226	0.317	0.224	0.206	0.306	0.243	0.236	0.227	0.337	0.222	0.258	0.224	0.221	0.278	0.266	0.231	0.321	0.307	0.229	0.276	0.28	0.257	0.247	0.394	0.409	0.446	0.312	0.34	0.336	0.272	0.228	0.43	0.227	0.211	0.2	0.193	0.193	0.192	0.451	0.44	0.441	0.456
760	0.208	0.229	0.229	0.327	0.222	0.205	0.312	0.244	0.233	0.232	0.341	0.224	0.261	0.226	0.221	0.284	0.267	0.232	0.325	0.311	0.229	0.279	0.285	0.259	0.249	0.399	0.417	0.452	0.319	0.344	0.34	0.274	0.228	0.436	0.227	0.211	0.201	0.193	0.193	0.192	0.452	0.441	0.442	0.46
770	0.208	0.23	0.229	0.328	0.225	0.202	0.315	0.247	0.238	0.233	0.345	0.225	0.264	0.226	0.222	0.289	0.269	0.233	0.332	0.316	0.231	0.284	0.288	0.262	0.251	0.405	0.425	0.459	0.323	0.35	0.348	0.276	0.227	0.442	0.228	0.211	0.201	0.193	0.193	0.192	0.454	0.444	0.443	0.461
780	0.208	0.232	0.23	0.332	0.228	0.203	0.322	0.248	0.242	0.235	0.35	0.227	0.269	0.229	0.222	0.296	0.272	0.235	0.337	0.321	0.232	0.287	0.293	0.264	0.253	0.408	0.432	0.469	0.329	0.354	0.35	0.279	0.227	0.448	0.228	0.211	0.2	0.193	0.193	0.192	0.456	0.446	0.444	0.458
790	0.208	0.233	0.228	0.336	0.229	0.203	0.326	0.25	0.248	0.238	0.355	0.229	0.274	0.23	0.223	0.3	0.275	0.236	0.339	0.327	0.233	0.288	0.297	0.266	0.254	0.414	0.439	0.472	0.336	0.359	0.354	0.282	0.225	0.453	0.228	0.211	0.2	0.193	0.193	0.191	0.456	0.447	0.445	0.463
800	0.208	0.233	0.228	0.342	0.229	0.203	0.33	0.255	0.25	0.244	0.359	0.23	0.277	0.232	0.225	0.305	0.276	0.237	0.347	0.334	0.237	0.289	0.298	0.268	0.255	0.418	0.447	0.479	0.338	0.363	0.359	0.283	0.225	0.459	0.227	0.211	0.2	0.192	0.193	0.192	0.457	0.449	0.445	0.461
810	0.209	0.234	0.228	0.345	0.231	0.204	0.339	0.253	0.255	0.246	0.364	0.233	0.282	0.234	0.225	0.31	0.281	0.24	0.359	0.342	0.239	0.294	0.304	0.27	0.258	0.426	0.454	0.485	0.343	0.367	0.363	0.286	0.225	0.466	0.227	0.211	0.201	0.193	0.193	0.192	0.46	0.451	0.448	0.464
820	0.208	0.233	0.226	0.353	0.235	0.205	0.343	0.257	0.262	0.251	0.369	0.235	0.286	0.236	0.229	0.315	0.284	0.242	0.355	0.344	0.238	0.297	0.307	0.272	0.258	0.428	0.461	0.491	0.348	0.37	0.371	0.29	0.224	0.471	0.228	0.211	0.2	0.193	0.193	0.192	0.462	0.455	0.45	0.466
830	0.208	0.233	0.227	0.355	0.239	0.205	0.349	0.26	0.267	0.254	0.374	0.238	0.292	0.237	0.23	0.32	0.287	0.244	0.363	0.348	0.241	0.301	0.311	0.273	0.259	0.434	0.47	0.498	0.353	0.375	0.372	0.292	0.223	0.478	0.228	0.211	0.2	0.193	0.193	0.192	0.463	0.456	0.45	0.465
840	0.208	0.234	0.226	0.359	0.242	0.205	0.354	0.261	0.271	0.255	0.38	0.24	0.296	0.238	0.231	0.323	0.289	0.245	0.371	0.351	0.242	0.303	0.316	0.275	0.266	0.438	0.478	0.502	0.359	0.38	0.377	0.301	0.223	0.485	0.227	0.211	0.201	0.193	0.193	0.192	0.461	0.457	0.451	0.467
850	0.208	0.234	0.227	0.364	0.245	0.205	0.363	0.264	0.279	0.262	0.389	0.242	0.3	0.24	0.23	0.328	0.293	0.247	0.366	0.355	0.244	0.308	0.317	0.276	0.265	0.442	0.484	0.506	0.363	0.383	0.381	0.305	0.223	0.492	0.228	0.211	0.201	0.193	0.193	0.191	0.463	0.46	0.45	0.466
860	0.208	0.234	0.228	0.368	0.253	0.206	0.366	0.268	0.283	0.266	0.401	0.245	0.307	0.242	0.23	0.333	0.297	0.25	0.377	0.365	0.245	0.307	0.323	0.277	0.265	0.449	0.489	0.513	0.366	0.388	0.385	0.302	0.223	0.496	0.228	0.211	0.201	0.193	0.193	0.192	0.465	0.464	0.45	0.466
870	0.208	0.234	0.228	0.373	0.254	0.206	0.375	0.274	0.303	0.266	0.408	0.247	0.311	0.243	0.234	0.339	0.3	0.252	0.39	0.364	0.249	0.313	0.326	0.278	0.268	0.454	0.494	0.519	0.37	0.39	0.393	0.305	0.223	0.499	0.228	0.211	0.201	0.193	0.193	0.192	0.465	0.467	0.452	0.464
880	0.207	0.234	0.229	0.378	0.26	0.207	0.376	0.282	0.304	0.275	0.411	0.249	0.315	0.245	0.235	0.344	0.304	0.254	0.387	0.367	0.25	0.316	0.328	0.278	0.272	0.457	0.499	0.523	0.375	0.395	0.394	0.308	0.222	0.501	0.228	0.21	0.201	0.193	0.193	0.192	0.465	0.469	0.451	0.459
890	0.208	0.235	0.229	0.382	0.263	0.207	0.385	0.285	0.313	0.274	0.414	0.253	0.32	0.245	0.239	0.349	0.307	0.256	0.394	0.371	0.252	0.318	0.333	0.279	0.273	0.463	0.505	0.524	0.379	0.398	0.401	0.311	0.221	0.501	0.228	0.211	0.201	0.193	0.193	0.191	0.464	0.468	0.451	0.459
900	0.209	0.235	0.23	0.387	0.269	0.208	0.388	0.294	0.319	0.279	0.416	0.254	0.324	0.246	0.238	0.353	0.311	0.259	0.403	0.388	0.252	0.323	0.339	0.28	0.273	0.465	0.51	0.525	0.382	0.402	0.402	0.314	0.222	0.502	0.229	0.211	0.201	0.193	0.193	0.192	0.464	0.467	0.451	0.455
910	0.211	0.236	0.231	0.393	0.271	0.208	0.395	0.297	0.326	0.283	0.419	0.256	0.328	0.247	0.24	0.356	0.314	0.262	0.408	0.381	0.253	0.324	0.342	0.28	0.276	0.47	0.514	0.528	0.386	0.405	0.408	0.321	0.223	0.504	0.229	0.211	0.201	0.193	0.193	0.192	0.464	0.469	0.454	0.461
920	0.208	0.237	0.233	0.397	0.277	0.208	0.401	0.304	0.336	0.286	0.424	0.259	0.332	0.25	0.244	0.362	0.317	0.265	0.41	0.382	0.257	0.328	0.346	0.28	0.279	0.476	0.516	0.531	0.392	0.409	0.41	0.321	0.222	0.505	0.229	0.211	0.201	0.193	0.193	0.192	0.465	0.471	0.454	0.458
930	0.208	0.236	0.234	0.4	0.284	0.208	0.404	0.312	0.338	0.293	0.429	0.262	0.336	0.25	0.242	0.367	0.321	0.268	0.416	0.392	0.257	0.331	0.351	0.281	0.28	0.479	0.518	0.537	0.396	0.415	0.415	0.325	0.221	0.505	0.228	0.21	0.2	0.193	0.193	0.192	0.466	0.468	0.453	0.455
940	0.207	0.237	0.235	0.405	0.288	0.209	0.409	0.316	0.336	0.296	0.434	0.263	0.342	0.25	0.245	0.371	0.324	0.27	0.421	0.39	0.259	0.335	0.354	0.282	0.282	0.486	0.52	0.536	0.398	0.416	0.417	0.327	0.222	0.506	0.229	0.21	0.201	0.193	0.193	0.192	0.468	0.47	0.454	0.459
950	0.207	0.238	0.235	0.411	0.294	0.208	0.415	0.324	0.345	0.299	0.442	0.27	0.345	0.253	0.248	0.375	0.328	0.273	0.436	0.396	0.261	0.338	0.357	0.282	0.285	0.489	0.522	0.538	0.403	0.42	0.423	0.33	0.223	0.508	0.229	0.211	0.202	0.194	0.194	0.192	0.468	0.472	0.455	0.451
960	0.207	0.239	0.235	0.416	0.299	0.209	0.418	0.325	0.351	0.303	0.448	0.266	0.348	0.254	0.249	0.379	0.331	0.275	0.432	0.399	0.263	0.341	0.364	0.282	0.287	0.493	0.524	0.547	0.406	0.423	0.425	0.333	0.222	0.508	0.228	0.211	0.201	0.193	0.193	0.192	0.467	0.468	0.454	0.458
