# Supplementary material for: Eating in a losing cause: limited benefit of modified macronutrient consumption following infection in the oriental cockroach Blatta orientalis
Source: BMC Ecol Evol. 2022 May 18;22:67. doi: 10.1186/s12862-022-02007-8 (PMC9118584; doi:10.1186/s12862-022-02007-8)
Supplement: Supplementary file 7 — Additional file 7. Results of the growthcruver analysis. [file 12862_2022_2007_MOESM7_ESM.txt]

sample	k	n0	r	t_mid	t_gen	auc_l	auc_e	sigma	note	Treatment
B2	0.003384463	0.000190514	0.011200286	251.7158467	61.88655994	2.379762613	2.4	0.000969285		UE
B3	0.053087647	0.001836026	0.004072852	817.3987297	170.1871878	12.90329155	12.86	0.001246488		WE
B4	0.043602794	0.002116966	0.00421377	706.1060427	164.4957484	13.60754438	13.505	0.001394126		BE
B5	0.314472477	0.001892905	0.006241855	818.1457014	111.048272	61.70607927	62.345	0.004468197		UP
B6	2483729.947	0.001204575	0.00450059	4765.352818	154.0125069	19.86786498	21.49	0.007272765		WP
B7	8211.448954	0.000142285	0.004594905	3889.299224	150.8512589	2.519408022	2.855	0.002729154		BP
B8	0.5470067	0.003789426	0.004857916	1022.103897	142.684063	61.55704057	61.25	0.00398094		UC
B9	4518825.341	0.001123957	0.004898544	4514.538252	141.5006646	25.06333866	25.975	0.003071123		WC
B10	1.584169102	0.000280593	0.006760411	1277.805013	102.5303356	25.81496463	26.81	0.004235547		BC
B16	3363687.174	0.001275628	0.004706025	4609.594268	147.2893196	24.5670466	24.84	0.002224294		UE
B17	0.351302731	0.001781538	0.006148427	858.6077253	112.7356931	59.85539495	59.735	0.002265961		WE
B18	1195404.199	0.001406629	0.004060517	5063.530929	170.7041608	16.7348433	17.705	0.004420431		BE
B19	0.316197781	0.000493917	0.006661291	969.8108253	104.0559856	31.30232313	31.705	0.002004013		UP
B20	890818.963	0.001410376	0.003730247	5432.293357	185.8180439	13.19947497	13.645	0.002700532		WP
B21	884618.4504	0.002362903	0.002885825	6840.601082	240.1903247	12.25319841	12.385	0.003224798		BP
B22	0.266236287	0.000269072	0.007903877	872.5020885	87.69710574	36.93653899	38.22	0.003365391		UC
B23	0.174717748	0.000252074	0.007618097	858.4508677	90.98692255	26.40970272	26.71	0.001636456		WC
B24	0.087435016	2.62304E-06	0.011584631	898.9743063	59.83333908	8.361212902	9.415	0.002477238		BC
I2	0.487991106	0.004263152	0.004885081	968.5641421	141.8906323	66.29708551	66.095	0.003070407		UE
I3	0.263288589	0.000635871	0.007532731	799.6558681	92.01804785	51.27151972	52.125	0.003126306		WE
I4	0.074101051	1.82024E-05	0.010208257	814.1825738	67.90064004	12.28073115	12.88	0.001959666		BE
I5	0.395104761	0.005381295	0.003809575	1124.143222	181.9486741	43.02838663	42.74	0.002782656		UP
I6	0.202058064	0.000293578	0.007940627	822.6949952	87.29124168	35.08009655	35.055	0.002239494		WP
I7	0.078184999	2.10713E-06	0.014832161	709.3691735	46.73271568	19.7219756	20.465	0.001534011		BP
I8	0.17549682	0.003666061	0.003787095	1015.921775	183.0287278	26.49493934	26.21	0.002558335		UC
I9	0.329351338	0.002627479	0.006767685	712.6648034	102.4201355	89.434215	89.125	0.002825487		WC
I10	0.353352041	0.000176727	0.010618519	715.741459	65.27719842	88.69134446	88.49	0.003517336		BC
I11	0.367229494	0.001472227	0.008450496	652.6473335	82.02443825	115.8160033	115.36	0.003812837		UE
I12	0.318270464	0.002009603	0.005999621	843.1582497	115.5318243	58.2219406	58.48	0.002759324		WE
I13	0.332063597	0.004555926	0.005278499	809.905014	131.3152071	72.46850297	72.655	0.003933812		BE
I14	0.299433991	0.001965968	0.006362344	788.91082	108.945258	64.5783117	64.985	0.003362189		UP
I15	3047818.846	0.004727952	0.003299071	6148.457221	210.1037168	32.58726224	32.9	0.004287629		WP
I16	0.019	0.009765931	0.067624894	-0.828097453	10.24988192	18.05300905	15.955	0.007974106	questionable fit	BP
I17	0.34308568	0.00277736	0.006988436	688.0439218	99.18487297	99.74465974	100.17	0.00423272		UC
I18	0	0	0	0	0	0	0	0	cannot fit data	WC
I19	0	0	0	0	0	0	0	0	cannot fit data	BC
A1	0.002971609	0.000448428	0.005150352	335.4194139	134.5824863	1.784301823	1.775	0.00044441		Neg
A2	0.001009878	2.15566E-06	0.012824671	479.3378389	54.04795091	0.485407401	0.49	0.000332472		Neg
A3	0.003168966	0.000571725	0.002541712	595.4831283	272.7088003	1.322972431	1.32	0.000382657		Neg
A4	0.003226722	0.000262198	0.005169915	469.1318347	134.0732379	1.578481226	1.575	0.000466208		Neg
H19	0.246071982	0.002767746	0.013924413	321.4698641	49.77927357	156.9269117	155.47	0.013032747		Pos
H20	0.254187801	0.004461384	0.011343365	354.8248008	61.10596016	153.4547391	151.73	0.012664223		Pos
H21	0.239441484	0.00269766	0.01323892	337.987824	52.35677677	148.7353918	147.535	0.007971532		Pos
H22	0.261967939	0.003254511	0.012808074	341.6344243	54.11798566	161.7436962	160.795	0.007575347		Pos
