# Supplementary material for: Eating in a losing cause: limited benefit of modified macronutrient consumption following infection in the oriental cockroach Blatta orientalis
Source: BMC Ecol Evol. 2022 May 18;22:67. doi: 10.1186/s12862-022-02007-8 (PMC9118584; doi:10.1186/s12862-022-02007-8)
Supplement: Supplementary file 8 — Additional file 8. Data, bacterial growth inhibition experiment (combined dataset) (Supplementary Fig. 3). [file 12862_2022_2007_MOESM8_ESM.txt]

Time	A1	A2	A3	A4	A5	A6	A7	A8	A9	A10	A11	A12	B1	B2	B3	B4	B5	B6	B7	B8
0	0.22	0.212	0.211	0.215	0.199	0.228	0.2	0.266	0.16	0.16	0.155	0.164	0.155	0.156	0.159	0.165	0.163	0.16	0.159	0.154
10	0.208	0.208	0.208	0.216	0.198	0.225	0.2	0.265	0.16	0.16	0.155	0.163	0.155	0.156	0.159	0.165	0.163	0.16	0.158	0.154
20	0.205	0.206	0.208	0.215	0.197	0.223	0.2	0.263	0.16	0.16	0.155	0.163	0.155	0.156	0.16	0.166	0.164	0.16	0.158	0.154
30	0.2	0.206	0.208	0.215	0.196	0.222	0.199	0.25	0.16	0.16	0.155	0.163	0.155	0.156	0.159	0.166	0.164	0.16	0.158	0.154
40	0.2	0.205	0.207	0.214	0.196	0.22	0.198	0.236	0.16	0.16	0.155	0.163	0.155	0.156	0.16	0.166	0.164	0.16	0.159	0.154
50	0.199	0.205	0.207	0.215	0.196	0.22	0.199	0.224	0.16	0.16	0.155	0.163	0.155	0.156	0.16	0.166	0.164	0.16	0.158	0.154
60	0.2	0.205	0.207	0.218	0.197	0.219	0.199	0.219	0.16	0.16	0.155	0.163	0.155	0.157	0.159	0.166	0.164	0.16	0.158	0.154
70	0.199	0.206	0.207	0.219	0.196	0.218	0.198	0.216	0.16	0.16	0.155	0.163	0.155	0.156	0.159	0.166	0.164	0.16	0.158	0.154
80	0.199	0.207	0.207	0.222	0.197	0.218	0.198	0.217	0.16	0.16	0.155	0.163	0.154	0.156	0.159	0.166	0.164	0.16	0.158	0.154
90	0.199	0.207	0.206	0.223	0.197	0.217	0.198	0.217	0.16	0.16	0.155	0.163	0.155	0.156	0.159	0.166	0.164	0.16	0.158	0.154
100	0.198	0.207	0.207	0.223	0.197	0.219	0.198	0.217	0.16	0.16	0.155	0.163	0.155	0.156	0.159	0.166	0.164	0.16	0.158	0.154
110	0.199	0.207	0.206	0.225	0.197	0.217	0.198	0.217	0.16	0.16	0.155	0.163	0.154	0.156	0.159	0.165	0.164	0.16	0.158	0.154
120	0.198	0.206	0.207	0.225	0.197	0.217	0.2	0.217	0.159	0.16	0.155	0.163	0.154	0.156	0.159	0.165	0.164	0.159	0.158	0.154
130	0.198	0.206	0.207	0.224	0.197	0.217	0.199	0.219	0.16	0.16	0.155	0.163	0.154	0.156	0.159	0.165	0.164	0.16	0.158	0.153
140	0.198	0.206	0.206	0.224	0.197	0.217	0.199	0.219	0.16	0.16	0.155	0.164	0.154	0.156	0.159	0.166	0.164	0.16	0.158	0.153
150	0.198	0.206	0.207	0.243	0.198	0.216	0.198	0.221	0.16	0.16	0.155	0.163	0.154	0.156	0.159	0.165	0.164	0.16	0.158	0.153
160	0.199	0.206	0.207	0.236	0.198	0.217	0.198	0.22	0.16	0.16	0.154	0.164	0.154	0.156	0.159	0.165	0.164	0.16	0.158	0.153
170	0.199	0.207	0.207	0.234	0.198	0.218	0.198	0.222	0.16	0.16	0.155	0.164	0.154	0.156	0.159	0.165	0.164	0.16	0.158	0.153
180	0.199	0.207	0.208	0.238	0.199	0.219	0.198	0.223	0.16	0.161	0.154	0.164	0.154	0.156	0.159	0.165	0.164	0.16	0.158	0.153
190	0.199	0.208	0.208	0.243	0.199	0.218	0.199	0.222	0.16	0.162	0.154	0.164	0.154	0.156	0.159	0.165	0.164	0.16	0.158	0.153
200	0.199	0.209	0.208	0.234	0.199	0.219	0.199	0.221	0.16	0.163	0.155	0.165	0.154	0.157	0.159	0.165	0.164	0.16	0.158	0.153
210	0.199	0.209	0.208	0.233	0.199	0.219	0.2	0.223	0.16	0.163	0.154	0.165	0.154	0.156	0.159	0.165	0.164	0.16	0.158	0.153
220	0.199	0.211	0.21	0.231	0.199	0.218	0.199	0.223	0.16	0.164	0.154	0.165	0.154	0.156	0.159	0.165	0.164	0.16	0.158	0.153
230	0.198	0.21	0.208	0.236	0.199	0.218	0.2	0.222	0.16	0.164	0.154	0.166	0.154	0.156	0.159	0.165	0.164	0.16	0.158	0.153
240	0.199	0.211	0.209	0.234	0.2	0.218	0.2	0.223	0.16	0.165	0.154	0.166	0.154	0.156	0.159	0.165	0.164	0.16	0.158	0.153
250	0.199	0.212	0.209	0.239	0.2	0.218	0.2	0.223	0.16	0.165	0.154	0.167	0.154	0.157	0.159	0.165	0.165	0.161	0.158	0.153
260	0.199	0.212	0.209	0.24	0.2	0.218	0.2	0.226	0.16	0.166	0.154	0.168	0.154	0.157	0.159	0.166	0.165	0.161	0.158	0.153
270	0.199	0.214	0.209	0.253	0.2	0.221	0.2	0.222	0.16	0.167	0.154	0.169	0.154	0.157	0.159	0.165	0.165	0.161	0.158	0.153
280	0.199	0.213	0.209	0.249	0.2	0.219	0.2	0.222	0.16	0.167	0.154	0.17	0.154	0.157	0.159	0.165	0.165	0.161	0.158	0.153
290	0.199	0.214	0.209	0.238	0.201	0.219	0.2	0.223	0.16	0.167	0.154	0.172	0.154	0.157	0.159	0.165	0.165	0.161	0.158	0.153
300	0.199	0.214	0.209	0.238	0.201	0.218	0.201	0.222	0.16	0.168	0.154	0.173	0.155	0.158	0.159	0.166	0.165	0.161	0.159	0.153
310	0.199	0.214	0.209	0.239	0.201	0.218	0.201	0.222	0.16	0.169	0.155	0.175	0.154	0.158	0.159	0.165	0.165	0.162	0.159	0.153
320	0.199	0.215	0.209	0.243	0.201	0.218	0.202	0.222	0.16	0.17	0.155	0.176	0.155	0.158	0.159	0.166	0.165	0.162	0.158	0.153
330	0.199	0.215	0.209	0.239	0.202	0.217	0.201	0.221	0.16	0.171	0.155	0.182	0.155	0.158	0.159	0.166	0.165	0.163	0.158	0.153
340	0.199	0.216	0.21	0.24	0.203	0.218	0.202	0.221	0.161	0.172	0.155	0.183	0.155	0.158	0.159	0.166	0.166	0.163	0.159	0.153
350	0.199	0.216	0.209	0.239	0.203	0.217	0.202	0.222	0.161	0.173	0.155	0.183	0.156	0.159	0.16	0.166	0.166	0.164	0.159	0.153
360	0.199	0.216	0.209	0.24	0.203	0.219	0.203	0.222	0.161	0.174	0.155	0.184	0.156	0.159	0.16	0.167	0.166	0.164	0.159	0.153
370	0.199	0.216	0.208	0.238	0.204	0.219	0.203	0.222	0.161	0.174	0.155	0.181	0.156	0.159	0.16	0.167	0.166	0.165	0.159	0.153
380	0.199	0.217	0.208	0.237	0.204	0.219	0.203	0.22	0.161	0.174	0.156	0.181	0.157	0.159	0.16	0.167	0.167	0.165	0.159	0.153
390	0.199	0.216	0.209	0.237	0.204	0.218	0.204	0.22	0.161	0.175	0.156	0.182	0.158	0.16	0.16	0.167	0.167	0.166	0.159	0.154
400	0.199	0.216	0.208	0.24	0.204	0.217	0.205	0.219	0.162	0.175	0.156	0.182	0.158	0.16	0.16	0.167	0.168	0.167	0.16	0.154
410	0.199	0.217	0.208	0.238	0.205	0.218	0.206	0.22	0.162	0.175	0.157	0.182	0.159	0.161	0.16	0.167	0.168	0.168	0.159	0.154
420	0.199	0.217	0.208	0.238	0.206	0.219	0.207	0.219	0.162	0.175	0.157	0.183	0.16	0.161	0.16	0.168	0.169	0.169	0.16	0.154
430	0.199	0.217	0.208	0.236	0.205	0.218	0.208	0.218	0.162	0.175	0.157	0.183	0.16	0.162	0.16	0.168	0.169	0.17	0.16	0.154
440	0.199	0.217	0.208	0.237	0.204	0.218	0.211	0.218	0.163	0.175	0.157	0.183	0.162	0.162	0.16	0.168	0.17	0.172	0.161	0.155
450	0.199	0.217	0.208	0.235	0.206	0.217	0.215	0.218	0.163	0.175	0.158	0.183	0.163	0.163	0.161	0.169	0.17	0.173	0.161	0.154
460	0.199	0.217	0.208	0.236	0.207	0.218	0.22	0.218	0.163	0.175	0.158	0.183	0.164	0.163	0.16	0.169	0.171	0.175	0.161	0.155
470	0.199	0.218	0.208	0.235	0.207	0.217	0.226	0.218	0.163	0.175	0.158	0.183	0.166	0.164	0.161	0.169	0.171	0.177	0.161	0.155
480	0.2	0.218	0.208	0.236	0.208	0.217	0.232	0.217	0.164	0.175	0.158	0.183	0.168	0.165	0.161	0.169	0.172	0.179	0.162	0.155
490	0.199	0.218	0.208	0.234	0.208	0.217	0.236	0.217	0.164	0.175	0.158	0.183	0.17	0.166	0.16	0.169	0.172	0.18	0.161	0.154
500	0.199	0.217	0.209	0.233	0.207	0.217	0.24	0.216	0.164	0.175	0.159	0.183	0.173	0.167	0.161	0.169	0.173	0.182	0.162	0.155
510	0.199	0.218	0.209	0.236	0.21	0.217	0.241	0.216	0.165	0.175	0.159	0.184	0.174	0.168	0.161	0.17	0.174	0.183	0.162	0.155
520	0.199	0.217	0.209	0.234	0.207	0.217	0.242	0.216	0.166	0.175	0.159	0.184	0.176	0.169	0.161	0.17	0.175	0.184	0.162	0.155
530	0.199	0.218	0.211	0.234	0.209	0.217	0.248	0.216	0.166	0.175	0.159	0.184	0.178	0.171	0.161	0.17	0.176	0.186	0.162	0.154
540	0.199	0.218	0.211	0.235	0.211	0.217	0.253	0.215	0.166	0.175	0.158	0.184	0.179	0.172	0.161	0.17	0.177	0.187	0.162	0.154
550	0.2	0.217	0.212	0.234	0.209	0.217	0.256	0.215	0.167	0.174	0.159	0.183	0.182	0.174	0.161	0.17	0.178	0.19	0.162	0.154
560	0.199	0.217	0.213	0.234	0.209	0.217	0.258	0.215	0.168	0.175	0.16	0.183	0.184	0.176	0.161	0.17	0.18	0.191	0.162	0.154
570	0.199	0.217	0.214	0.233	0.211	0.217	0.263	0.215	0.169	0.174	0.16	0.183	0.186	0.177	0.161	0.17	0.182	0.193	0.162	0.154
580	0.199	0.218	0.215	0.235	0.211	0.218	0.266	0.214	0.17	0.174	0.16	0.183	0.19	0.179	0.161	0.17	0.184	0.194	0.162	0.154
590	0.2	0.218	0.217	0.234	0.213	0.219	0.27	0.214	0.173	0.174	0.16	0.183	0.194	0.18	0.161	0.17	0.185	0.197	0.162	0.154
600	0.199	0.217	0.219	0.233	0.21	0.217	0.275	0.214	0.173	0.174	0.159	0.183	0.198	0.182	0.161	0.17	0.187	0.201	0.162	0.154
610	0.2	0.218	0.221	0.233	0.213	0.219	0.282	0.214	0.174	0.174	0.159	0.183	0.204	0.185	0.161	0.17	0.188	0.208	0.162	0.154
620	0.199	0.218	0.223	0.232	0.213	0.218	0.29	0.213	0.175	0.174	0.159	0.183	0.208	0.188	0.162	0.17	0.19	0.216	0.162	0.154
630	0.199	0.217	0.225	0.234	0.211	0.217	0.295	0.214	0.179	0.173	0.159	0.183	0.211	0.192	0.162	0.169	0.191	0.225	0.162	0.153
640	0.2	0.219	0.227	0.233	0.216	0.219	0.3	0.213	0.179	0.173	0.159	0.183	0.215	0.199	0.162	0.17	0.193	0.236	0.162	0.154
650	0.199	0.217	0.229	0.231	0.214	0.218	0.306	0.213	0.184	0.173	0.159	0.182	0.218	0.207	0.162	0.17	0.194	0.243	0.162	0.153
660	0.199	0.219	0.232	0.232	0.215	0.22	0.317	0.213	0.185	0.173	0.16	0.182	0.224	0.215	0.163	0.17	0.197	0.254	0.162	0.154
670	0.2	0.218	0.235	0.233	0.221	0.22	0.327	0.213	0.185	0.173	0.159	0.182	0.23	0.221	0.163	0.169	0.198	0.266	0.162	0.153
680	0.2	0.217	0.237	0.23	0.221	0.221	0.339	0.213	0.184	0.172	0.158	0.182	0.235	0.226	0.163	0.17	0.2	0.275	0.162	0.154
690	0.2	0.219	0.239	0.232	0.228	0.222	0.351	0.212	0.187	0.172	0.158	0.182	0.239	0.232	0.164	0.169	0.203	0.284	0.162	0.153
700	0.2	0.22	0.242	0.229	0.227	0.224	0.362	0.212	0.189	0.172	0.158	0.191	0.245	0.237	0.164	0.169	0.204	0.292	0.162	0.153
710	0.2	0.218	0.244	0.228	0.228	0.225	0.375	0.211	0.195	0.172	0.158	0.188	0.25	0.243	0.165	0.169	0.207	0.301	0.162	0.153
720	0.201	0.219	0.247	0.229	0.226	0.226	0.383	0.212	0.195	0.172	0.158	0.187	0.255	0.249	0.166	0.169	0.211	0.31	0.162	0.153
730	0.204	0.22	0.251	0.228	0.233	0.227	0.392	0.212	0.195	0.171	0.157	0.186	0.26	0.251	0.167	0.169	0.218	0.316	0.161	0.153
740	0.202	0.22	0.254	0.228	0.235	0.228	0.401	0.212	0.197	0.171	0.157	0.185	0.265	0.257	0.168	0.169	0.226	0.322	0.162	0.153
750	0.206	0.221	0.257	0.228	0.236	0.231	0.409	0.211	0.201	0.171	0.157	0.184	0.269	0.263	0.17	0.168	0.236	0.332	0.162	0.153
760	0.205	0.221	0.259	0.228	0.233	0.232	0.417	0.211	0.208	0.171	0.157	0.184	0.275	0.267	0.172	0.169	0.247	0.339	0.162	0.153
770	0.202	0.222	0.262	0.227	0.238	0.233	0.425	0.211	0.213	0.17	0.157	0.182	0.281	0.274	0.173	0.168	0.257	0.343	0.162	0.153
780	0.203	0.222	0.264	0.227	0.242	0.235	0.432	0.211	0.215	0.171	0.157	0.182	0.287	0.279	0.175	0.168	0.267	0.346	0.162	0.153
790	0.203	0.223	0.266	0.225	0.248	0.236	0.439	0.211	0.219	0.171	0.157	0.182	0.295	0.283	0.176	0.168	0.279	0.353	0.162	0.153
800	0.203	0.225	0.268	0.225	0.25	0.237	0.447	0.211	0.222	0.17	0.157	0.181	0.298	0.288	0.178	0.168	0.289	0.356	0.162	0.153
810	0.204	0.225	0.27	0.225	0.255	0.24	0.454	0.211	0.226	0.17	0.156	0.181	0.303	0.294	0.182	0.168	0.301	0.362	0.162	0.153
820	0.205	0.229	0.272	0.224	0.262	0.242	0.461	0.211	0.231	0.17	0.156	0.181	0.305	0.298	0.184	0.168	0.309	0.366	0.163	0.153
830	0.205	0.23	0.273	0.223	0.267	0.244	0.47	0.211	0.235	0.17	0.156	0.18	0.308	0.301	0.187	0.168	0.316	0.37	0.164	0.153
840	0.205	0.231	0.275	0.223	0.271	0.245	0.478	0.211	0.24	0.17	0.156	0.18	0.312	0.308	0.189	0.168	0.325	0.378	0.164	0.153
850	0.205	0.23	0.276	0.223	0.279	0.247	0.484	0.211	0.245	0.17	0.156	0.18	0.314	0.314	0.193	0.168	0.333	0.382	0.165	0.153
860	0.206	0.23	0.277	0.223	0.283	0.25	0.489	0.211	0.248	0.17	0.156	0.18	0.317	0.319	0.198	0.168	0.34	0.384	0.165	0.153
870	0.206	0.234	0.278	0.223	0.303	0.252	0.494	0.211	0.253	0.169	0.156	0.18	0.321	0.325	0.201	0.168	0.348	0.388	0.167	0.153
880	0.207	0.235	0.278	0.222	0.304	0.254	0.499	0.21	0.258	0.169	0.156	0.179	0.323	0.329	0.207	0.168	0.358	0.392	0.167	0.153
890	0.207	0.239	0.279	0.221	0.313	0.256	0.505	0.211	0.261	0.169	0.156	0.179	0.325	0.332	0.214	0.168	0.364	0.398	0.168	0.153
900	0.208	0.238	0.28	0.222	0.319	0.259	0.51	0.211	0.266	0.168	0.156	0.179	0.331	0.336	0.224	0.168	0.366	0.402	0.17	0.153
910	0.208	0.24	0.28	0.223	0.326	0.262	0.514	0.211	0.272	0.168	0.156	0.178	0.334	0.337	0.23	0.168	0.37	0.408	0.171	0.153
920	0.208	0.244	0.28	0.222	0.336	0.265	0.516	0.211	0.273	0.168	0.156	0.178	0.338	0.337	0.238	0.167	0.376	0.411	0.172	0.153
930	0.208	0.242	0.281	0.221	0.338	0.268	0.518	0.21	0.277	0.168	0.156	0.178	0.341	0.342	0.245	0.168	0.384	0.417	0.174	0.153
940	0.209	0.245	0.282	0.222	0.336	0.27	0.52	0.21	0.284	0.168	0.156	0.178	0.347	0.347	0.251	0.168	0.389	0.422	0.176	0.153
950	0.208	0.248	0.282	0.223	0.345	0.273	0.522	0.211	0.29	0.168	0.156	0.178	0.35	0.349	0.261	0.168	0.392	0.427	0.179	0.153
960	0.209	0.249	0.282	0.222	0.351	0.275	0.524	0.211	0.295	0.168	0.156	0.178	0.353	0.352	0.267	0.168	0.397	0.431	0.183	0.153
