# Supplementary material for: Eating in a losing cause: limited benefit of modified macronutrient consumption following infection in the oriental cockroach Blatta orientalis
Source: BMC Ecol Evol. 2022 May 18;22:67. doi: 10.1186/s12862-022-02007-8 (PMC9118584; doi:10.1186/s12862-022-02007-8)
Supplement: Supplementary file 9 — Additional file 9. Results of the growthcruver analysis (combined dataset). [file 12862_2022_2007_MOESM9_ESM.txt]

sample	k	n0	r	t_mid	t_gen	auc_l	auc_e	sigma	note	Treatment	Cohort
A1	8211.448954	0.000142285	0.004594905	3889.299224	150.8512589	2.519408022	2.855	0.002729154		BP	A
A2	884618.4504	0.002362903	0.002885825	6840.601082	240.1903247	12.25319841	12.385	0.003224798		BP	A
A3	0.078184999	2.10713E-06	0.014832161	709.3691735	46.73271568	19.7219756	20.465	0.001534011		BP	A
A4	0.019	0.009765931	0.067624894	-0.828097453	10.24988192	18.05300905	15.955	0.007974106	questionable fit	BP	A
A5	1.584169102	0.000280593	0.006760411	1277.805013	102.5303356	25.81496463	26.81	0.004235547		BC	A
A6	0.087435016	2.62304E-06	0.011584631	898.9743063	59.83333908	8.361212902	9.415	0.002477238		BC	A
A7	0.353352041	0.000176727	0.010618519	715.741459	65.27719842	88.69134446	88.49	0.003517336		BC	A
A8	0	0	0	0	0	0	0	0	cannot fit data	BC	A
A9	0.205302302	6.614E-05	0.009035244	889.8644863	76.71593185	24.0641034	24.235	0.001214765		BC	B
A10	0.012273383	4.17369E-06	0.030770363	259.536962	22.52645442	8.596915373	8.62	0.002054421		BC	B
A11	0.003649384	2.35224E-09	0.037690205	378.2069835	18.39064519	2.1231861	2.315	0.00112441		BC	B
A12	0.019302345	1.74478E-07	0.040152428	289.2460433	17.26289573	12.94711984	13.06	0.002079891		BC	B
B1	0.208292471	0.000100942	0.010501639	726.7120468	66.00371516	50.22437204	49.79	0.002048454		BC	B
B2	0.208355843	3.32564E-05	0.011692476	747.711108	59.28146958	45.65885801	45.61	0.002339649		BC	B
B3	0.313550742	5.6927E-07	0.013136816	1006.26474	52.76371122	10.37639764	10.72	0.000994533		BP	B
B4	0.003884601	4.10708E-08	0.03035509	377.4399497	22.8346274	2.263011912	2.375	0.000758474		BP	B
B5	0.276107913	7.97589E-06	0.012769246	818.5365845	54.282547	42.34684208	43.87	0.004694549		BP	B
B6	0.271054964	4.32877E-05	0.012272503	712.3280567	56.47969268	68.1616394	68.525	0.004887988		BP	B
B7	175996.5974	3.64443E-05	0.006512093	3424.083011	106.4400061	2.898079439	3.28	0.001704417		BP	B
B8	7.61013E-08	0.000753176	1.3261E-07	-761.9766936	5226959.099	0.467922367	0.465	0.00062365	questionable fit (k < n0)	BP	B
