# Supplementary material for: Eating in a losing cause: limited benefit of modified macronutrient consumption following infection in the oriental cockroach Blatta orientalis
Source: BMC Ecol Evol. 2022 May 18;22:67. doi: 10.1186/s12862-022-02007-8 (PMC9118584; doi:10.1186/s12862-022-02007-8)
Supplement: Supplementary file 10 — Additional file 10. Proteomic dataset. [file 12862_2022_2007_MOESM10_ESM.xlsx]

## Sheet: Data table
Supplementary data sheet 10. List of quantified proteins measured by LC-MS analysis with label-free quantification from P- and C-rich diets (N = 6). Normalized log2 LFQ intensities according to the MaxQuant algorithm. Two-sample t-test (C-rich vs. P-rich) with permutation-based FDR control (FDR 0.05) was performed after imputation of missing values using the Perseus software platform. Proteins th…
LOG2 LFQ intensity C01	LOG2 LFQ intensity C02	LOG2 LFQ intensity C03	LOG2 LFQ intensity C04	LOG2 LFQ intensity C05	LOG2 LFQ intensity C06	LOG2 LFQ intensity P01	LOG2 LFQ intensity P02	LOG2 LFQ intensity P03	LOG2 LFQ intensity P04	LOG2 LFQ intensity P05	LOG2 LFQ intensity P06	Peptides	Razor + unique peptides	Unique peptides	Sequence coverage [%]	Unique + razor sequence coverage [%]	Unique sequence coverage [%]	Molecular weight [kDa]	Q-value	Score	Summed Intensity	LOG2 intensity	LOG10 intensity	MS/MS count	Peptide counts (all)	Peptide counts (razor+unique)	Peptide counts (unique)	Number of proteins	Peptides C01	Peptides C02	Peptides C03	Peptides C04	Peptides C05	Peptides C06	Peptides P01	Peptides P02	Peptides P03	Peptides P04	Peptides P05	Peptides P06	Razor + unique peptides C01	Razor + unique peptides C02	Razor + unique peptides C03	Razor + unique peptides C04	Razor + unique peptides C05	Razor + unique peptides C06	Razor + unique peptides P01	Razor + unique peptides P02	Razor + unique peptides P03
20.2981	24.5485	24.6902	21.3035	24.3277	20.5698	19.5203	20.4116	20.1114	20.4897	19.734	20.108	2	2	2	7.7	7.7	7.7	28.065	0	11.405	108310000	26.6906	6.2832	4	NaN	NaN	NaN	4	2	2	2	1	2	2	1	1	1	2	1	2	2	2	2	1	2	2	1	1	1
21.8577	28.9825	26.2092	27.5402	25.9302	24.7717	23.7938	20.0535	22.5618	21.3696	26.7753	26.0893	12	12	12	32.9	32.9	32.9	64.559	0	179.3	691100000	29.3643	6.91262	62	12	12	12	1	0	12	9	11	8	7	6	1	2	1	9	8	0	12	9	11	8	7	6	1	2
20.5688	26.527	24.0274	26.0898	23.218	22.2603	19.0252	19.7621	19.648	20.5204	25.9824	24.3455	11	11	11	35.1	35.1	35.1	64.621	0	118.27	192200000	27.518	6.47799	35	11	11	11	1	0	10	6	8	3	2	1	0	1	0	10	8	0	10	6	8	3	2	1	0	1
23.4852	25.6054	25.3201	27.6471	20.1913	24.3566	24.5609	20.5317	20.4305	23.227	20.7664	24.1019	7	7	7	36.1	36.1	36.1	28.364	0	62.774	247870000	27.885	6.56438	18	7	7	7	1	3	6	3	7	2	2	2	0	0	3	2	4	3	6	3	7	2	2	2	0	0
22.4521	23.7556	22.149	22.2201	21.4958	22.4862	21.2926	20.0221	20.8388	21.2656	19.1812	20.5437	2	2	2	15.8	15.8	15.8	38.719	0	17.311	35501000	25.0814	5.90437	11	2	2	2	1	1	2	2	2	1	1	1	1	1	1	1	1	1	2	2	2	1	1	1	1	1
20.6305	25.5735	21.9201	24.8287	22.1182	20.7813	20.0789	18.9038	19.5238	20.1749	24.216	22.9502	4	4	4	16.5	16.5	16.5	46.048	0	34.714	70723000	26.0757	6.13845	9	4	4	4	1	0	4	0	4	2	0	1	1	0	0	2	2	0	4	0	4	2	0	1	1	0
24.7366	24.2989	24.5806	24.1279	24.5196	25.5109	20.6731	24.7045	24.2219	20.4829	24.2651	23.8261	2	2	2	23.1	23.1	23.1	18.882	0	56.965	316100000	28.2358	6.64696	26	2	2	2	1	2	2	2	2	2	2	1	2	2	1	2	2	2	2	2	2	2	2	1	2	2
24.7744	24.6263	23.6745	25.7715	26.1878	24.4196	24.1575	19.7329	23.691	23.8083	24.3068	24.221	2	2	2	15.4	15.4	15.4	19.657	0	46.658	236600000	27.8179	6.54858	26	2	2	2	1	2	2	2	2	2	2	2	2	2	2	2	2	2	2	2	2	2	2	2	2	2
23.586	24.3283	22.8418	23.4618	22.6462	22.9459	20.5148	19.8649	22.5057	22.2174	22.614	22.6521	3	3	3	20.4	20.4	20.4	24.499	0	44.726	70646000	26.0741	6.13808	28	3	3	3	1	2	3	3	3	2	2	2	1	2	2	3	2	2	3	3	3	2	2	2	1	2
24.6405	26.4528	25.5328	26.062	24.5448	25.8404	23.4313	24.032	23.1492	24.2014	24.6172	24.5245	2	2	2	33.3	33.3	33.3	10.085	0	16.642	294490000	28.1336	6.62291	16	2	2	2	1	2	1	2	2	2	2	2	2	2	2	2	1	2	1	2	2	2	2	2	2	2
21.6881	25.0686	24.314	22.7979	23.2529	22.4937	22.2701	20.1986	21.9503	21.1274	22.6495	22.357	4	4	4	20.6	20.6	20.6	41.577	0	37.166	64276000	25.9378	6.10598	17	4	4	4	1	0	3	3	3	3	2	3	1	2	0	3	3	0	3	3	3	3	2	3	1	2
20.706	24.0915	22.0913	25.2831	21.0726	24.479	19.9523	21.0197	21.0986	21.1755	22.3301	23.1454	5	5	5	30.2	30.2	30.2	18.688	0	40.254	57136000	25.7679	6.06599	15	5	5	5	1	1	4	2	5	1	4	0	0	0	0	2	4	1	4	2	5	1	4	0	0	0
23.755	24.5775	23.0399	24.0692	22.158	21.5141	21.8614	22.206	19.1507	22.7154	21.664	22.5998	2	2	2	14	14	14	35.344	0	19.221	81787000	26.2854	6.18781	21	2	2	2	1	2	2	2	2	2	1	2	2	1	2	1	2	2	2	2	2	2	1	2	2	1
24.3374	21.2965	23.9542	24.8278	20.5907	20.5031	18.4841	21.4261	19.644	24.2352	21.9335	20.9861	9	1	1	32.4	3.6	3.6	49.978	0.0016502	6.475	123310000	26.8777	6.32725	14	NaN	NaN	NaN	9	9	9	9	9	8	9	9	9	7	7	8	8	1	1	1	1	1	1	1	1	1
25.4148	25.1177	26.3163	25.2775	25.3542	26.0507	24.1962	23.873	23.9756	24.1632	24.2992	24.3605	7	7	7	25.2	25.2	25.2	37.064	0	274.92	328610000	28.2918	6.66014	59	NaN	NaN	NaN	3	5	4	3	6	7	5	7	5	6	6	6	6	5	4	3	6	7	5	7	5	6
26.4217	26.8503	26.0934	27.264	27.197	26.4385	25.1037	25.6433	24.8524	25.5014	25.1255	25.7148	13	13	13	41.2	41.2	41.2	32.713	0	116.5	715380000	29.4141	6.92435	56	NaN	NaN	NaN	2	8	8	6	8	11	7	9	9	6	9	6	7	8	8	6	8	11	7	9	9	6
22.9824	23.1677	22.7122	24.001	20.242	21.5232	20.797	22.4461	19.9124	20.1132	20.2224	22.8467	2	2	2	4.7	4.7	4.7	68.074	0	13.137	71443000	26.0903	6.14189	4	2	2	2	1	2	2	2	2	1	1	1	2	1	1	1	2	2	2	2	2	1	1	1	2	1
20.7601	26.2318	23.6824	24.8658	22.2704	20.4152	22.1581	20.2254	19.9742	20.4083	23.8297	23.3826	4	4	4	13.8	13.8	13.8	44.315	0	47.06	100510000	26.5828	6.25782	13	4	4	4	1	1	4	4	4	4	1	1	0	1	1	3	4	1	4	4	4	4	1	1	0	1
23.9314	23.1683	23.614	22.5794	23.8552	23.8408	20.0883	22.8637	20.6365	22.9601	23.4276	22.7902	3	2	2	18.4	15.2	15.2	35.618	0	153.02	81885000	26.2871	6.18822	18	3	2	2	1	3	3	3	3	3	3	2	3	2	3	3	3	2	2	2	2	2	2	1	2	1
22.448	22.3902	22.2207	22.823	21.0637	21.7141	20.6704	19.9723	21.7262	20.673	19.7176	21.7052	2	2	2	6.5	6.5	6.5	49.832	0	61.342	38082000	25.1826	5.92821	20	2	2	2	1	2	2	2	2	2	2	1	1	1	1	1	2	2	2	2	2	2	2	1	1	1
21.603	22.1871	22.1443	22.284	21.9548	24.4298	20.1953	22.0945	21.4325	20.5091	20.5406	21.9833	2	2	2	15.9	15.9	15.9	26.325	0	13.292	57274000	25.7714	6.06681	5	2	2	2	1	1	2	2	2	1	2	1	2	1	2	1	2	1	2	2	2	1	2	1	2	1
21.9661	26.1719	27.3237	25.8915	24.919	25.0924	24.5051	23.5384	23.4086	20.0138	25.8596	26.2798	2	2	2	11.3	11.3	11.3	28.826	0	65.322	375060000	28.4825	6.70505	19	2	2	2	1	0	2	2	2	2	2	2	2	2	1	2	2	0	2	2	2	2	2	2	2	2
22.7281	21.7104	20.2995	23.4194	23.7288	23.5108	22.3288	19.5965	19.4744	20.9238	23.2179	22.1046	7	7	7	9.4	9.4	9.4	146.64	0	50.375	55803000	25.7338	6.05798	14	7	7	7	1	4	2	1	2	5	6	4	3	1	2	4	2	4	2	1	2	5	6	4	3	1
20.2774	23.6436	24.614	24.3332	24.8532	23.2264	22.4378	22.148	21.755	21.727	22.2039	23.0864	1	1	1	8.8	8.8	8.8	20.265	0	28.112	85994000	26.3577	6.20485	10	1	1	1	1	1	1	1	1	1	1	1	1	1	1	1	1	1	1	1	1	1	1	1	1	1
23.9579	26.2267	22.3002	24.4913	21.3828	23.8262	22.0999	22.5041	21.5814	23.5186	21.9684	22.9425	5	5	5	18.8	18.8	18.8	40.439	0	32.749	141040000	27.0715	6.37288	17	5	5	5	1	4	4	3	4	2	4	4	4	3	4	3	3	4	4	3	4	2	4	4	4	3
25.4288	24.8102	24.8059	25.126	24.8954	25.6789	24.3962	24.1675	24.2549	25.1567	24.3161	20.9233	4	4	4	25	25	25	28.949	0	43.815	261010000	27.9595	6.58192	34	4	4	4	1	4	3	2	3	4	4	2	2	2	3	3	2	4	3	2	3	4	4	2	2	2
23.718	24.5208	23.6515	23.7734	24.1674	23.3898	23.2636	22.6136	20.3057	23.1617	22.9496	23.4256	6	6	6	13.1	13.1	13.1	71.468	0	79.998	135040000	27.0088	6.35811	29	NaN	NaN	NaN	2	6	5	4	5	2	4	5	6	4	5	4	4	6	5	4	5	2	4	5	6	4
24.9222	26.637	24.4261	25.3102	23.9332	25.2355	23.6071	23.4117	23.3155	24.0701	24.1551	24.4482	8	8	8	44.2	44.2	44.2	38.386	0	99.875	260730000	27.958	6.58156	49	8	8	8	1	5	7	4	7	2	6	5	6	4	7	8	5	5	7	4	7	2	6	5	6	4
24.5246	26.7345	24.4771	26.5017	24.988	24.7313	23.8349	23.9074	23.976	24.3337	24.1856	24.4949	10	10	10	26	26	26	64.239	0	102.03	317780000	28.2435	6.64876	47	10	10	10	1	7	9	6	9	8	6	10	9	9	9	9	8	7	9	6	9	8	6	10	9	9
24.9942	26.483	24.6461	25.6856	24.814	24.4116	23.3608	23.6379	23.443	24.6829	24.2119	24.6804	7	7	7	40.6	40.6	40.6	27.828	0	122.64	253980000	27.9201	6.57265	41	7	7	7	1	3	7	4	7	4	6	6	3	2	4	5	3	3	7	4	7	4	6	6	3	2
23.5362	25.5127	24.5518	25.7217	24.9005	24.7514	23.0101	23.1166	23.2929	24.1604	24.2199	24.1634	12	12	12	21.9	21.9	21.9	83.435	0	97.155	196170000	27.5475	6.48493	43	NaN	NaN	NaN	2	5	9	4	10	7	5	4	4	5	7	5	6	5	9	4	10	7	5	4	4	5
21.8064	23.5272	22.0466	22.46	20.1643	19.6254	19.1748	21.493	20.2277	19.9719	21.1945	20.5841	4	4	4	15.9	15.9	15.9	49.396	0	28.974	23597000	24.4921	5.76566	7	4	4	4	1	2	4	2	3	1	1	0	1	0	0	1	1	2	4	2	3	1	1	0	1	0
20.4371	24.9933	22.1883	23.1136	22.6387	20.3269	20.9312	20.8648	21.1215	21.1507	20.2765	22.4009	4	4	4	21.1	21.1	21.1	43.15	0	33.504	41911000	25.3208	5.96075	7	4	4	4	1	1	4	1	4	3	1	1	1	0	1	1	2	1	4	1	4	3	1	1	1	0
21.0637	24.0437	23.2838	22.6601	21.8445	22.0024	21.5019	20.6307	20.3402	21.2892	22.2608	21.9414	4	4	4	15.2	15.2	15.2	64.536	0	47.162	31685000	24.9173	5.86575	14	4	4	4	1	1	2	4	2	2	2	2	0	1	0	2	2	1	2	4	2	2	2	2	0	1
22.6626	27.2035	26.2851	25.2208	24.4267	25.0728	24.646	23.0096	23.3879	23.9052	24.727	24.2698	14	14	12	33.1	33.1	28.2	59.828	0	95.628	315520000	28.2332	6.64634	47	NaN	NaN	NaN	5	3	14	11	9	8	8	10	8	6	9	10	6	3	14	11	9	8	8	10	8	6
21.8574	22.3158	21.8663	23.7609	20.439	22.3678	21.8802	19.9084	20.4684	21.8441	20.8022	20.8351	3	3	3	3.8	3.8	3.8	104	0	21.434	31056000	24.8884	5.85894	5	NaN	NaN	NaN	2	2	3	2	3	1	2	2	1	1	2	0	1	2	3	2	3	1	2	2	1	1
22.8769	26.1115	22.5582	24.8448	22.8253	23.0708	22.692	22.689	22.5188	22.5436	22.3371	22.6565	10	10	10	15.1	15.1	15.1	120.05	0	74.719	133710000	26.9945	6.35475	27	10	10	10	1	2	10	3	5	3	3	3	4	4	4	2	4	2	10	3	5	3	3	3	4	4
21.9157	22.3632	21.4807	23.9215	22.2958	21.0916	19.6669	21.9169	21.4144	20.9759	20.3686	21.9065	4	4	4	17.2	17.2	17.2	23.064	0	24.66	23011000	24.4558	5.75712	6	4	4	4	1	1	2	2	4	2	1	0	2	0	0	1	2	1	2	2	4	2	1	0	2	0
22.0207	24.4683	20.9397	22.5312	21.1711	20.8253	21.137	20.666	20.4029	19.7197	21.7114	21.5031	7	7	7	6	6	6	228.76	0	47.897	31994000	24.9313	5.86905	12	7	7	7	1	3	7	1	6	1	1	2	1	0	1	2	2	3	7	1	6	1	1	2	1	0
19.9573	23.9679	20.6682	22.1706	20.6912	21.0041	19.8459	19.6038	19.2501	21.2437	20.9496	20.8873	5	5	5	14.1	14.1	14.1	66.858	0	37.137	21685000	24.3702	5.73696	7	5	5	5	1	0	4	1	5	2	2	1	0	1	2	3	3	0	4	1	5	2	2	1	0	1
22.8064	24.2171	22.8616	24.8377	22.566	23.0732	22.1221	22.8337	20.2714	21.9355	22.5678	24.0203	6	6	6	14	14	14	60.925	0	38.619	93750000	26.4823	6.23417	23	NaN	NaN	NaN	3	4	4	2	6	4	4	3	5	1	3	4	5	4	4	2	6	4	4	3	5	1
23.5673	23.4799	20.9933	24.9612	24.5972	23.3215	22.6123	23.3117	22.4877	19.3567	22.6936	23.8806	3	3	3	31.5	31.5	31.5	15.876	0	66.004	147600000	27.1371	6.38832	31	3	3	3	1	2	3	1	3	3	2	3	3	3	1	3	3	2	3	1	3	3	2	3	3	3
24.0556	24.5923	24.0451	24.3448	24.8233	24.3173	23.0545	23.1995	23.4735	22.8347	23.82	23.3232	3	3	3	25.8	25.8	25.8	16.375	0	179.78	141260000	27.0738	6.37341	34	3	3	3	1	3	3	3	3	3	3	3	3	2	3	2	3	3	3	3	3	3	3	3	3	2
24.68	24.5764	24.1929	24.4773	22.7959	24.1017	23.0883	23.0636	23.2266	23.2676	22.8981	23.1564	8	8	8	44.5	44.5	44.5	30.983	0	75.402	145100000	27.1125	6.38252	31	8	8	8	1	2	5	3	4	4	3	6	5	4	4	4	5	2	5	3	4	4	3	6	5	4
22.6277	25.7057	22.5414	24.3698	22.3801	22.9195	21.5591	21.6712	22.3073	23.3013	23.1277	22.5219	8	8	8	14	14	14	93.491	0	83.104	96091000	26.5179	6.24255	19	8	8	8	1	4	8	4	6	5	4	4	4	3	4	3	5	4	8	4	6	5	4	4	4	3
25.4208	25.1517	25.3232	26.4974	26.408	25.8014	24.7088	24.9781	24.7913	24.8802	24.4198	24.8801	10	10	10	38	38	38	32.387	0	103.2	464840000	28.7922	6.77793	71	NaN	NaN	NaN	4	5	7	6	9	7	4	8	7	7	7	7	8	5	7	6	9	7	4	8	7	7
25.1917	26.7593	25.6558	25.7045	23.9265	25.2355	24.6335	25.4183	24.0675	23.094	24.9856	24.384	8	8	8	18.6	18.6	18.6	54.159	0	116.47	434660000	28.6953	6.75513	46	8	8	8	1	7	7	7	7	6	6	6	8	3	4	7	4	7	7	7	7	6	6	6	8	3
22.8428	27.9973	26.0756	27.1475	25.091	24.3062	24.8153	22.9842	24.1641	22.2654	26.5341	26.8868	15	15	14	43.7	43.7	42.4	58.626	0	129.53	556830000	29.0527	6.83926	76	15	15	14	1	2	14	10	14	10	7	5	3	4	2	12	10	2	14	10	14	10	7	5	3	4
25.4745	25.8316	25.613	26.0506	26.2529	25.5003	24.7832	24.8335	24.658	24.6104	25.0464	25.0515	5	5	5	35.8	35.8	35.8	16.961	0	102.2	427080000	28.6699	6.74916	47	5	5	5	1	4	5	5	5	5	4	5	5	5	5	5	5	4	5	5	5	5	4	5	5	5
22.8803	24.0514	22.6802	24.0307	22.8155	22.6823	22.0465	22.9144	21.9494	22.2994	22.6507	21.8111	5	5	5	10.6	10.6	10.6	65.856	0	37.511	75463000	26.1693	6.16048	15	5	5	5	1	3	3	3	3	2	4	4	4	2	2	3	2	3	3	3	3	2	4	4	4	2
22.9736	22.325	22.5169	23.657	22.0855	22.7326	19.7199	22.8402	22.1437	20.6284	22.2233	23.2989	9	9	9	23	23	23	57.587	0	64.117	55372000	25.7227	6.05534	19	9	9	9	1	5	4	3	8	5	4	1	3	3	1	2	4	5	4	3	8	5	4	1	3	3
23.7783	22.2047	23.2853	23.838	24.5836	24.2898	22.8737	23.1962	22.5211	22.8788	22.5787	22.5789	6	5	5	11.6	9.7	9.7	72.981	0	37.363	114400000	26.7695	6.30178	25	NaN	NaN	NaN	9	5	3	3	5	3	4	5	5	6	6	5	4	4	2	2	4	2	3	4	4	5
26.0466	25.1401	26.348	25.7221	26.0445	26.5169	24.9913	24.7006	24.679	25.3668	25.5803	25.1765	7	7	7	25.2	25.2	25.2	27.379	0	112.68	507810000	28.9197	6.80796	73	7	7	7	1	6	4	7	6	7	6	7	6	6	5	5	5	6	4	7	6	7	6	7	6	6
26.3491	27.1803	26.0386	26.5084	26.4771	25.8964	25.2009	25.7058	25.1846	25.7193	25.5989	25.7334	11	11	11	43.6	43.6	43.6	46.203	0	206.43	721710000	29.4268	6.92734	100	11	11	11	1	9	11	8	11	9	10	10	10	8	8	10	11	9	11	8	11	9	10	10	10	8
22.1902	24.3254	21.7459	22.3307	21.9859	20.2602	21.5945	21.5812	19.9952	20.9177	21.5714	21.8741	2	2	2	7.7	7.7	7.7	40.131	0	13.195	46554000	25.4724	5.99643	7	2	2	2	1	2	2	2	2	2	1	2	2	1	2	2	1	2	2	2	2	2	1	2	2	1
26.9246	28.8793	26.3433	28.5465	26.9205	27.1515	26.2086	26.2325	26.4037	26.8206	26.7537	27.0917	21	21	21	33.5	33.5	33.5	97.711	0	270.79	1530400000	30.5113	7.18262	159	21	21	21	1	19	20	13	19	17	17	15	18	16	14	18	18	19	20	13	19	17	17	15	18	16
25.5731	27.8139	26.3239	27.2907	25.5537	26.5757	25.1305	25.8706	25.9586	24.233	26.6944	25.9965	9	9	9	42.9	42.9	42.9	43.62	0	131.08	814520000	29.6014	6.96843	83	9	9	9	1	8	8	9	8	7	9	7	8	8	6	9	9	8	8	9	8	7	9	7	8	8
24.5231	26.5777	27.7052	26.6203	25.89	26.1412	25.4985	24.2372	25.5025	24.9467	25.251	26.8185	3	3	3	42.9	42.9	42.9	8.9434	0	42.924	644600000	29.2638	6.88897	29	3	3	3	1	2	2	2	3	2	2	2	2	1	1	2	1	2	2	2	3	2	2	2	2	1
22.5452	23.5309	24.6287	24.0557	22.3841	21.885	22.7357	21.5203	22.7117	21.9477	21.6533	23.2857	3	3	3	17.1	17.1	17.1	30.915	0	24.206	75417000	26.1684	6.16027	10	3	3	3	1	0	2	2	3	2	3	2	0	3	2	2	2	0	2	2	3	2	3	2	0	3
24.2891	23.6173	20.7833	24.5204	21.1983	24.1301	20.5248	21.9388	22.8637	23.8858	22.6518	21.553	3	3	3	13.7	13.7	13.7	51.518	0	29.893	94819000	26.4987	6.23802	21	3	3	3	1	2	2	1	3	1	2	1	2	2	2	2	0	2	2	1	3	1	2	1	2	2
24.4387	24.912	24.4154	24.4072	24.501	23.5708	23.5165	23.8094	23.5437	23.1088	23.4611	23.7112	5	5	5	36.1	36.1	36.1	19.157	0	101.45	167150000	27.3166	6.43056	38	NaN	NaN	NaN	2	4	4	5	4	4	3	3	4	3	3	3	3	4	4	5	4	4	3	3	4	3
20.5483	23.3344	20.9825	21.6639	20.0875	20.9896	19.5719	19.2913	21.2314	19.9498	21.4717	21.0185	3	3	3	7.5	7.5	7.5	81.365	0	22.536	11922000	23.5071	5.53379	3	3	3	3	1	0	3	0	3	1	2	0	0	0	0	2	0	0	3	0	3	1	2	0	0	0
24.812	24.6258	25.1339	25.0454	25.6606	24.8316	23.8689	24.7417	24.011	24.2279	23.8833	24.3374	14	14	14	23.4	23.4	23.4	112.63	0	309.81	254840000	27.925	6.5738	66	NaN	NaN	NaN	5	10	8	9	11	11	10	8	12	6	10	8	6	10	8	9	11	11	10	8	12	6
22.9232	22.6885	23.0419	23.1018	22.3974	23.5728	22.5243	20.6729	22.1879	22.4108	22.5915	22.302	4	4	4	12.6	12.6	12.6	56.254	0	29.908	59901000	25.8361	6.08204	12	4	4	4	1	3	3	4	4	3	4	3	1	3	3	4	4	3	3	4	4	3	4	3	1	3
25.0908	26.1844	24.0001	25.5641	24.8017	24.7943	23.7821	24.2206	24.3161	24.5176	24.1671	24.4276	11	9	9	30.7	28.5	28.5	55.447	0	67.322	288940000	28.1062	6.61645	36	NaN	NaN	NaN	2	8	10	5	10	7	6	6	6	7	7	6	7	7	8	4	8	6	4	5	5	6
20.7863	21.6412	20.7427	21.6493	21.4157	21.627	20.0039	19.6539	20.5383	20.6847	20.4581	21.545	3	3	3	3.3	3.3	3.3	146.84	0	21.561	14898000	23.8286	5.60947	4	3	3	3	1	3	2	2	3	2	1	2	1	0	2	0	0	3	2	2	3	2	1	2	1	0
21.5851	25.6815	26.1489	25.8067	24.6629	24.4514	24.6805	20.0835	24.1595	24.0833	25.0916	25.2693	5	5	5	29.8	29.8	29.8	26.411	0	53.578	245680000	27.8722	6.56137	30	5	5	5	1	1	3	4	3	4	4	3	1	4	3	5	5	1	3	4	3	4	4	3	1	4
20.1099	26.817	20.7326	23.7715	18.9139	23.6805	20.2246	20.4552	20.3207	20.6908	23.0952	24.3005	9	9	9	23.4	23.4	23.4	55.435	0	79.795	114040000	26.765	6.30071	25	9	9	9	1	0	9	0	4	1	6	0	1	1	0	5	6	0	9	0	4	1	6	0	1	1
27.4798	28.2776	27.7269	28.7516	27.2897	28.1111	27.15	27.0516	26.8802	26.8832	27.3005	27.4345	7	7	7	31.9	31.9	31.9	24.695	0	323.31	2090500000	30.9612	7.28854	76	7	7	7	1	6	7	7	6	7	6	7	7	6	7	7	7	6	7	7	6	7	6	7	7	6
22.2598	23.402	22.4305	22.5329	20.4879	22.3702	21.9841	22.4107	20.1908	21.4798	21.6667	20.8185	4	4	4	10.2	10.2	10.2	101.07	0	31.983	40633000	25.2761	5.95023	15	4	4	4	1	3	3	2	4	2	2	2	3	1	2	0	0	3	3	2	4	2	2	2	3	1
23.8768	23.8478	22.5417	25.0755	23.1604	24.0157	22.2346	23.1202	21.8237	22.4345	23.0644	24.9692	5	5	5	37.4	37.4	37.4	17.998	0	72.938	130360000	26.9579	6.34614	47	5	5	5	1	5	5	3	4	4	3	4	4	3	2	3	4	5	5	3	4	4	3	4	4	3
23.2744	23.1937	22.6512	21.9028	21.7794	20.1226	20.1841	22.7877	22.4779	21.8178	20.4755	20.3403	2	2	2	17.3	17.3	17.3	17.84	0	15.978	63405000	25.9181	6.10135	24	2	2	2	1	2	2	2	1	2	2	1	2	2	2	1	1	2	2	2	1	2	2	1	2	2
22.417	25.3585	22.3998	24.6054	22.032	22.1092	22.2996	21.899	21.7578	22.3942	22.354	23.4275	4	4	4	17.6	17.6	17.6	37.481	0	29.065	94182000	26.4889	6.23573	15	4	4	4	1	3	4	2	4	3	3	4	2	3	2	4	4	3	4	2	4	3	3	4	2	3
26.9159	27.7169	26.8646	26.9858	26.7452	26.9483	26.0503	26.7103	26.0092	25.9834	26.2104	26.4289	13	13	13	40.7	40.7	40.7	45.043	0	135.92	1157900000	30.1089	7.08789	107	13	13	13	1	11	12	13	13	12	11	13	12	11	10	12	13	11	12	13	13	12	11	13	12	11
22.8416	23.5098	23.2726	24.4789	23.8746	21.4406	23.1588	22.3339	21.6566	20.7236	23.4355	23.3811	4	4	4	13.8	13.8	13.8	44.127	0	107.81	88892000	26.4056	6.2161	21	4	4	4	1	2	3	3	4	3	2	4	2	1	0	3	4	2	3	3	4	3	2	4	2	1
22.5893	21.4962	22.8961	22.9638	21.8528	22.642	22.4621	22.5373	22.7224	19.8065	22.375	19.8281	5	5	5	12.8	12.8	12.8	64.801	0	43.886	60496000	25.8503	6.0854	9	5	5	5	1	4	2	3	5	1	4	4	3	3	3	4	3	4	2	3	5	1	4	4	3	3
23.2098	21.6943	20.8557	21.1881	19.7386	23.7512	20.3148	21.5445	18.7113	22.392	22.3362	20.4343	1	1	1	4.5	4.5	4.5	41.101	0	21.836	37259000	25.1511	5.92079	8	1	1	1	1	1	0	0	0	0	1	1	1	1	1	1	1	1	0	0	0	0	1	1	1	1
25.6869	26.7427	27.3189	26.2439	26.8019	25.8763	25.7848	24.891	25.6466	24.4591	26.8258	26.3649	9	9	9	23.3	23.3	23.3	71.253	0	106.45	750470000	29.4832	6.94061	77	9	9	9	1	5	9	8	8	6	7	8	7	6	5	8	6	5	9	8	8	6	7	8	7	6
24.614	26.3406	24.4463	25.9872	24.4934	24.2554	24.1263	23.449	24.0789	24.5797	24.7384	24.4698	8	8	8	22.6	22.6	22.6	67.784	0	68.378	278710000	28.0542	6.60421	50	8	8	8	1	3	7	4	6	4	5	7	2	4	4	6	6	3	7	4	6	4	5	7	2	4
22.9708	26.6246	21.3524	25.284	22.6269	22.7421	21.9644	22.4934	22.025	23.7904	23.6044	23.0646	19	19	19	14.9	14.9	14.9	197.65	0	142.82	143730000	27.0988	6.3793	29	19	19	19	1	5	18	1	17	13	7	6	4	3	8	6	6	5	18	1	17	13	7	6	4	3
23.8783	22.1752	21.3135	23.8905	21.1809	24.1753	19.3089	24.3489	23.759	22.4939	21.4207	20.644	2	2	2	22.5	22.5	22.5	9.0923	0	22.309	130460000	26.959	6.3464	7	2	2	2	1	1	0	1	1	0	1	0	2	1	1	1	2	1	0	1	1	0	1	0	2	1
26.7922	27.738	26.9622	27.5694	26.2433	27.3733	26.211	26.3287	26.0414	26.3161	26.6147	26.5348	11	11	11	29	29	29	50.559	0	104.3	1169600000	30.1234	7.09131	116	NaN	NaN	NaN	3	10	9	7	10	8	9	11	10	10	10	10	10	10	9	7	10	8	9	11	10	10
22.4308	23.3069	23.8911	23.2552	23.3927	22.8121	22.2467	22.5076	22.7449	20.6123	23.2683	23.125	4	4	3	36.9	36.9	30.6	43.07	0	30.724	77767000	26.2127	6.17069	23	NaN	NaN	NaN	2	3	3	3	3	3	3	2	2	2	1	3	4	3	3	3	3	3	3	2	2	2
20.442	22.7008	21.1906	21.7053	19.6317	21.6156	18.8498	22.36	20.1792	20.7604	20.4377	20.1278	3	3	3	9.9	9.9	9.9	42.279	0	17.668	25801000	24.6209	5.79598	5	3	3	3	1	1	3	1	3	1	2	1	3	0	1	0	1	1	3	1	3	1	2	1	3	0
33.2308	32.5878	33.1983	33.1435	33.3951	33.4232	32.0477	32.1671	32.429	32.7623	32.5502	32.4808	7	7	7	57.7	57.7	57.7	17.056	0	161.91	80208000000	36.223	8.52722	214	7	7	7	1	7	7	7	7	7	7	7	7	7	7	7	7	7	7	7	7	7	7	7	7	7
20.5904	20.7776	20.3328	22.97	20.5613	20.3711	19.6885	20.0488	20.1668	21.0244	18.6541	21.516	2	2	2	5.1	5.1	5.1	55.722	0	12.01	8330100	22.9899	5.41203	2	2	2	2	1	1	2	0	2	2	1	1	0	0	0	1	1	1	2	0	2	2	1	1	0	0
25.4331	24.6667	25.2446	25.3175	24.8479	25.6574	23.3664	24.698	23.9809	25.3397	24.7315	24.5929	1	1	1	8.4	8.4	8.4	26.2	0	12.248	315560000	28.2333	6.64638	15	1	1	1	1	1	1	1	1	1	1	1	1	1	1	1	1	1	1	1	1	1	1	1	1	1
24.5006	25.0034	24.6259	24.4814	19.658	24.0747	20.0883	23.4282	23.1473	23.9821	23.4699	23.7855	4	3	3	11.4	9.1	9.1	55.579	0	19.139	158200000	27.2372	6.41187	17	4	3	3	1	3	3	3	3	1	3	3	3	3	2	2	3	2	2	2	2	0	2	2	2	2
23.5315	25.204	22.4838	24.6695	22.7506	22.95	22.7844	23.0609	21.5289	23.4341	22.8588	23.5551	3	3	3	13.9	13.9	13.9	36.804	0	21.438	124290000	26.8891	6.32994	16	3	3	3	1	2	3	3	3	2	3	2	2	1	3	2	2	2	3	3	3	2	3	2	2	1
23.263	22.7803	22.4247	23.2799	22.4136	22.9112	22.2721	22.1419	21.2487	22.3133	22.5505	22.2163	5	5	5	8.4	8.4	8.4	122.38	0	34.512	56633000	25.7551	6.06299	8	5	5	5	1	4	4	2	5	3	4	3	3	1	2	2	3	4	4	2	5	3	4	3	3	1
24.108	23.9795	24.399	24.9985	24.7109	25.1024	23.8887	23.8606	23.9298	23.8676	23.6191	23.8464	6	6	6	28.9	28.9	28.9	28.248	0	42.943	202500000	27.5933	6.49572	39	NaN	NaN	NaN	2	4	4	4	3	5	5	6	6	6	4	6	6	4	4	4	3	5	5	6	6	6
24.3446	24.9116	25.2966	24.491	23.7368	24.9885	23.7644	23.6345	24.3079	23.9116	23.9156	23.9964	5	5	5	25	25	25	37.547	0	51.39	208560000	27.6359	6.50573	31	5	5	5	1	3	2	2	3	4	2	3	2	3	3	3	3	3	2	2	3	4	2	3	2	3
23.7583	23.3235	24.4167	23.9257	25.089	24.1917	23.6161	24.1774	23.1903	23.2099	23.0069	23.3231	3	3	3	16.6	16.6	16.6	25.202	0	51.085	174130000	27.3756	6.44446	15	3	3	3	1	2	2	3	3	3	2	3	3	3	3	3	3	2	2	3	3	3	2	3	3	3
24.5037	24.744	24.548	24.4981	24.2746	24.6636	23.5274	24.1446	23.6433	23.9213	23.7722	24.0863	6	6	6	25.7	25.7	25.7	39.09	0	60.87	202110000	27.5906	6.49507	16	6	6	6	1	3	4	2	3	3	5	3	4	4	3	2	2	3	4	2	3	3	5	3	4	4
23.0979	24.6662	23.2946	19.8823	23.5948	23.2233	22.6315	22.8037	19.629	22.8653	22.7774	22.9444	2	2	2	14.3	14.3	14.3	24.567	0	78.914	81971000	26.2886	6.18857	4	2	2	2	1	2	2	2	1	2	2	2	2	1	2	2	2	2	2	2	1	2	2	2	2	1
23.2451	25.6096	20.2075	24.3969	23.3068	22.7283	22.2885	22.357	22.5779	22.872	22.4658	23.002	5	5	5	25.4	25.4	25.4	47.011	0	42.888	108710000	26.6959	6.28446	23	5	5	5	1	2	4	1	3	3	2	3	2	2	4	3	3	2	4	1	3	3	2	3	2	2
25.5291	24.9978	25.5633	25.0193	25.6218	25.7231	24.6107	24.7026	24.3187	25.1463	24.9898	24.7627	7	7	7	20.5	20.5	20.5	58.142	0	158.06	365060000	28.4436	6.69587	49	7	7	7	1	5	6	5	4	6	4	5	6	5	6	6	4	5	6	5	4	6	4	5	6	5
28.3928	27.4556	26.2658	29.0096	27.2609	26.8843	26.4203	27.6183	26.6517	26.7589	26.4158	27.4829	8	8	8	29.1	29.1	29.1	53.26	0	103.9	1494200000	30.4767	7.17449	59	8	8	8	1	4	5	5	7	6	7	4	4	4	4	5	4	4	5	5	7	6	7	4	4	4
20.9228	24.153	20.1689	26.2044	23.9014	23.7903	19.0194	23.3769	23.1718	23.2805	22.949	23.4245	3	3	3	34.4	34.4	34.4	17.883	0	40.569	173660000	27.3717	6.44354	12	3	3	3	1	1	2	1	3	3	2	1	2	2	2	2	2	1	2	1	3	3	2	1	2	2
20.6619	24.9667	21.6257	23.9801	21.8179	21.6876	22.0637	22.1681	21.8235	22.2937	22.3133	20.1763	6	6	6	26.8	26.8	26.8	40.573	0	48.551	70946000	26.0802	6.13952	20	6	6	6	1	1	6	2	5	2	3	3	3	2	2	2	1	1	6	2	5	2	3	3	3	2
26.0572	29.8014	27.5345	28.5312	26.4584	26.0393	26.6495	26.0994	26.794	24.9512	28.7051	27.3549	13	13	13	43.8	43.8	43.8	48.854	0	323.31	2085100000	30.9575	7.28766	132	13	13	13	1	6	12	12	11	11	9	12	9	11	3	13	10	6	12	12	11	11	9	12	9	11
24.502	25.0421	24.6874	25.0698	24.2914	24.3404	23.8534	23.6603	24.4292	23.7357	24.3277	24.129	10	10	8	21.1	21.1	16.7	71.301	0	97.622	225530000	27.7487	6.5323	40	NaN	NaN	NaN	2	6	8	5	9	6	5	9	8	6	6	7	8	6	8	5	9	6	5	9	8	6
21.3586	18.5117	20.3955	19.9829	21.346	20.1541	19.4329	21.4157	18.9226	18.9077	19.2231	20.0663	2	1	1	14	7	7	26.052	0	8.0626	5883500	22.4882	5.29393	11	2	1	1	1	2	2	2	2	2	2	2	2	2	2	2	2	1	1	1	1	1	1	1	1	1
28.2178	28.516	27.8993	28.5879	27.7766	28.1828	27.5723	27.4758	27.4195	27.7079	27.6269	27.6083	15	15	6	47.7	47.7	21.5	50.102	0	245.39	2570500000	31.2594	7.35874	185	NaN	NaN	NaN	4	14	12	15	13	12	12	13	14	13	14	13	12	14	12	15	13	12	12	13	14	13
24.7047	25.8021	25.4306	25.5952	25.4396	24.852	24.301	24.192	24.4813	24.6895	25.4925	24.9498	4	4	4	49.2	49.2	49.2	13.771	0	162.84	307160000	28.1944	6.63722	30	4	4	4	1	3	3	3	2	2	4	3	3	3	3	3	3	3	3	3	2	2	4	3	3	3
24.9944	24.856	25.6305	25.1094	26.4826	25.1536	25.2317	24.5499	24.7211	25.357	24.3826	24.2803	3	3	3	29.6	29.6	29.6	24.588	0	43.669	352940000	28.3948	6.6844	30	3	3	3	1	3	3	3	3	3	3	2	3	3	3	3	2	3	3	3	3	3	3	2	3	3
22.9091	24.786	22.8124	24.3492	23.5956	22.9677	22.7402	22.6014	22.9017	22.9456	23.2124	23.3195	4	4	4	15.1	15.1	15.1	38.393	0	42.943	116500000	26.7958	6.30796	14	4	4	4	1	4	2	2	4	3	4	4	3	4	4	4	3	4	2	2	4	3	4	4	3	4
24.8276	25.6901	24.5277	26.7297	20.5298	24.6381	24.2479	24.3322	23.538	21.4607	24.6082	25.0634	8	8	8	35.1	35.1	35.1	35.438	0	61.341	314070000	28.2265	6.64477	28	8	8	8	1	7	6	3	6	1	4	5	6	4	1	5	5	7	6	3	6	1	4	5	6	4
22.7624	22.3887	21.9864	23.1129	21.8585	21.8464	22.564	20.7378	19.841	21.4306	22.7871	22.9381	3	3	3	13.9	13.9	13.9	36.004	0	23.957	45212000	25.4302	5.9865	10	3	3	3	1	3	2	2	3	2	3	3	1	2	1	2	2	3	2	2	3	2	3	3	1	2
21.8254	23.298	23.7467	21.6979	19.6881	20.9106	21.3618	21.1704	22.7004	19.5095	20.8424	21.9334	2	2	2	4.3	4.3	4.3	75.458	0	14.577	29293000	24.8041	5.8391	6	2	2	2	1	0	2	2	2	1	1	2	0	0	0	1	2	0	2	2	2	1	1	2	0	0
23.8852	24.1414	23.4385	23.7366	23.433	23.3361	22.9757	23.3504	23.0967	22.851	22.9931	23.1063	6	6	6	17.2	17.2	17.2	61.99	0	232.68	136730000	27.0268	6.36234	44	NaN	NaN	NaN	2	3	5	2	6	4	5	6	6	4	5	6	4	3	5	2	6	4	5	6	6	4
26.6482	25.8023	24.5812	26.7573	26.5533	26.0034	25.1489	26.3478	25.1008	25.2883	25.2434	25.6823	14	14	13	39.6	39.6	38.2	58.609	0	172.07	693210000	29.3687	6.91366	82	NaN	NaN	NaN	5	12	9	7	12	12	11	12	12	8	10	9	13	12	9	7	12	12	11	12	12	8
25.5568	25.3333	26.08	25.5948	26.5368	26.4664	25.8049	25.7117	24.795	24.9723	25.5063	25.2696	4	4	4	16.3	16.3	16.3	28.855	0	31.647	558170000	29.0561	6.84007	24	4	4	4	1	2	3	2	2	3	2	3	2	2	3	2	2	2	3	2	2	3	2	3	2	2
25.1396	26.4238	25.6197	26.4326	25.3832	24.7525	25.0291	24.4975	24.9129	24.8498	25.5862	25.4312	6	6	6	39.8	39.8	39.8	22.289	0	71.457	442980000	28.7227	6.76157	46	6	6	6	1	3	4	4	4	4	5	4	4	4	5	5	4	3	4	4	4	4	5	4	4	4
21.758	22.1901	21.6398	22.29	21.7549	21.9849	22.0863	21.7423	19.9712	21.5502	21.4062	21.4654	4	4	4	9.4	9.4	9.4	69.911	0	26.596	30665000	24.8701	5.85464	7	4	4	4	1	3	3	3	3	0	3	2	4	1	3	3	2	3	3	3	3	0	3	2	4	1
22.0627	24.0041	21.9122	22.2839	21.5746	21.4742	22.0018	21.8346	21.1061	21.8496	20.8233	22.3103	5	5	5	10.5	10.5	10.5	80.15	0	29.55	52398000	25.643	6.03659	6	5	5	5	1	4	5	2	4	2	1	4	5	1	2	1	2	4	5	2	4	2	1	4	5	1
21.6573	21.5117	22.6897	22.4498	21.9768	21.0455	22.1994	19.7297	20.8363	19.9188	22.6782	22.5988	4	4	4	30.5	30.5	30.5	25.159	0	34.439	35951000	25.0995	5.90865	12	NaN	NaN	NaN	2	1	2	3	4	2	2	3	1	1	1	2	3	1	2	3	4	2	2	3	1	1
26.0347	27.4697	25.9533	26.9924	25.6077	26.1388	26.0088	25.6647	25.5334	25.9467	25.8933	25.8509	22	22	22	46.1	46.1	46.1	57.571	0	254.38	777990000	29.5352	6.95284	109	NaN	NaN	NaN	4	16	20	11	18	11	13	15	16	15	19	15	17	16	20	11	18	11	13	15	16	15
24.7908	24.8421	24.5261	24.903	24.0298	24.9179	24.059	23.8139	23.7976	24.5319	24.3693	24.1519	5	4	4	39.6	33.5	33.5	27.032	0	104.74	223620000	27.7365	6.52941	53	NaN	NaN	NaN	2	5	5	4	4	4	4	3	4	4	4	5	3	4	4	3	3	3	3	2	3	3
26.516	26.4115	26.6788	26.3939	27.159	26.8018	25.9862	26.3609	26.1092	26.1549	26.064	26.0282	9	9	9	24.9	24.9	24.9	46.301	0	258.93	1030400000	29.9406	7.04827	82	9	9	9	1	7	4	5	7	8	7	9	9	9	9	9	9	7	4	5	7	8	7	9	9	9
20.3703	23.0817	21.5699	20.7701	20.762	19.9775	20.9694	20.8778	20.637	19.2836	21.0577	20.4505	4	4	4	15.5	15.5	15.5	30.412	0	26.122	10225000	23.2856	5.48164	7	4	4	4	1	1	3	0	3	2	0	3	2	2	2	2	0	1	3	0	3	2	0	3	2	2
26.9448	26.7297	26.939	26.4163	26.5121	26.6687	26.067	26.6352	25.9738	26.2265	25.8688	26.1969	9	9	9	56.5	56.5	56.5	20.486	0	323.31	964340000	29.845	7.02577	89	NaN	NaN	NaN	3	6	8	7	6	7	6	9	7	6	8	6	5	6	8	7	6	7	6	9	7	6
23.8712	23.2784	23.6244	23.3913	23.6982	23.4013	23.6644	23.6331	23.4874	23.0163	23.317	20.9338	8	8	7	26	26	23.4	51.855	0	60.511	139070000	27.0512	6.3681	17	8	8	7	1	5	4	3	5	4	5	5	6	5	6	5	3	5	4	3	5	4	5	5	6	5
21.3302	21.8368	19.7721	22.1152	20.553	20.4768	21.3274	20.2091	19.7085	20.404	21.4591	19.8473	2	2	2	10.6	10.6	10.6	37.471	0	13.86	7168300	22.7732	5.36101	3	2	2	2	1	2	2	0	2	0	0	0	0	0	0	0	0	2	2	0	2	0	0	0	0	0
25.84	25.3443	25.2677	25.5706	25.6064	25.8373	24.8819	24.9828	24.9971	24.9984	25.2984	25.1843	10	10	10	30	30	30	45.336	0	89.362	423630000	28.6582	6.7464	39	NaN	NaN	NaN	2	10	9	6	9	9	9	8	9	6	5	6	8	10	9	6	9	9	9	8	9	6
24.3085	24.3547	24.4349	25.164	25.1689	24.8004	24.1665	23.943	24.4829	24.1562	23.9455	24.4304	5	5	5	26.8	26.8	26.8	27.449	0	108.7	254830000	27.925	6.57378	49	5	5	5	1	4	3	5	3	3	3	4	5	3	4	3	3	4	3	5	3	3	3	4	5	3
21.3683	22.6241	22.083	22.6664	21.9583	22.5974	22.219	22.4285	22.1286	20.5185	22.1577	20.7964	4	4	4	9.2	9.2	9.2	66.928	0	27.307	50613000	25.593	6.02482	13	4	4	4	1	1	4	4	4	3	3	3	2	3	2	2	1	1	4	4	4	3	3	3	2	3
22.1499	22.039	22.7725	22.3508	24.5681	19.1422	18.4275	21.7267	22.3872	22.867	22.1112	22.5339	2	2	2	17.6	17.6	17.6	14.756	0	13.227	64572000	25.9444	6.10754	6	2	2	2	1	2	2	2	2	2	1	2	2	2	2	2	2	2	2	2	2	2	1	2	2	2
22.2373	24.6893	21.4387	21.664	21.1226	21.7361	22.8662	21.6078	19.911	21.8885	20.7813	22.887	2	2	2	51.4	51.4	51.4	8.0661	0	15.135	62153000	25.8893	6.09458	10	2	2	2	1	2	2	2	2	2	1	1	2	1	2	1	1	2	2	2	2	2	1	1	2	1
24.6971	24.8273	25.2016	24.7268	25.6496	25.5253	25.2537	25.0113	24.2903	23.674	25.0316	24.5204	12	12	12	36.7	36.7	36.7	64.784	0	183.13	363180000	28.4361	6.69411	77	12	12	12	1	8	7	9	10	8	8	12	12	7	6	9	7	8	7	9	10	8	8	12	12	7
25.5401	24.5966	24.8665	24.5219	26.1894	26.212	24.8842	24.6546	24.7354	25.2436	25.0631	24.5269	11	11	11	23.2	23.2	23.2	74.323	0	209.41	335420000	28.3214	6.66711	62	11	11	11	1	5	6	7	8	11	11	9	9	7	8	8	7	5	6	7	8	11	11	9	9	7
24.3936	23.7789	23.9975	23.278	23.1759	23.3827	23.4623	24.0547	24.2745	24.2728	24.345	18.8234	5	5	5	21	21	21	44.529	0	43.823	132950000	26.9863	6.35282	27	5	5	5	1	5	3	3	4	4	3	4	4	5	4	4	1	5	3	3	4	4	3	4	4	5
23.7915	22.8466	23.8	23.1262	23.7344	23.5316	22.6771	23.2388	22.9131	23.4275	22.8043	23.0998	8	8	8	19.6	19.6	19.6	74.593	0	94.935	104910000	26.6446	6.27237	50	NaN	NaN	NaN	2	6	2	5	2	6	7	7	6	6	5	5	3	6	2	5	2	6	7	7	6	6
23.0655	23.3173	22.5638	19.7743	21.7222	23.3588	22.0718	22.1924	22.4773	22.3832	22.6018	19.4063	3	3	3	10.8	10.8	10.8	67.576	0	23.589	74274000	26.1464	6.15508	9	3	3	3	1	3	3	3	2	0	2	3	3	3	3	2	2	3	3	3	2	0	2	3	3	3
26.5236	25.7678	27.0474	26.8571	26.8121	27.1289	26.0632	26.0388	26.0172	26.7086	26.4961	26.149	14	14	14	31	31	31	69.778	0	188.47	994710000	29.8897	7.0363	108	14	14	14	1	12	10	14	13	12	11	13	14	11	12	11	13	12	10	14	13	12	11	13	14	11
24.3188	26.0437	26.771	25.7843	25.2895	24.9471	25.7141	24.7944	24.8718	24.1829	25.277	25.6775	3	3	3	16.5	16.5	16.5	35.085	0	64.626	468730000	28.8042	6.78076	53	3	3	3	1	3	3	3	3	3	3	3	3	3	3	3	3	3	3	3	3	3	3	3	3	3
24.614	23.8669	23.7337	23.6672	23.3916	24.4337	23.2061	23.6293	23.294	23.9844	23.6015	23.3556	5	5	5	11.9	11.9	11.9	59.646	0	36.131	147900000	27.14	6.38901	32	NaN	NaN	NaN	2	4	3	3	2	3	5	4	4	5	4	3	3	4	3	3	2	3	5	4	4	5
25.8074	25.189	25.093	25.0149	24.9627	26.3054	24.6504	25.2385	25.2049	25.3449	24.7596	24.5725	7	7	7	39.6	39.6	39.6	24.57	0	47.777	400920000	28.5787	6.72769	29	NaN	NaN	NaN	2	5	5	5	5	5	4	6	6	6	5	6	4	5	5	5	5	5	4	6	6	6
24.4211	25.6148	25.8755	25.9702	25.1098	24.845	24.8398	24.5255	24.5715	24.669	25.2429	25.4202	2	2	2	14.6	14.6	14.6	21.602	0	86.74	465140000	28.7931	6.77815	44	2	2	2	1	2	2	2	2	2	2	2	2	2	2	2	2	2	2	2	2	2	2	2	2	2
22.1323	20.3165	22.7939	21.4114	19.3104	23.3679	21.1776	21.2625	21.3619	21.5092	20.1479	21.3062	2	2	2	9.2	9.2	9.2	43.376	0	19.884	30714000	24.8724	5.85518	8	2	2	2	1	2	0	2	0	0	2	2	2	2	2	1	0	2	0	2	0	0	2	2	2	2
25.8382	26.2524	25.706	25.9549	24.8674	25.9067	25.2922	25.8267	25.2503	25.3993	25.0315	25.1811	13	13	13	36.5	36.5	36.5	62.58	0	197.29	559900000	29.0606	6.84112	109	NaN	NaN	NaN	2	11	10	11	11	6	11	10	13	9	13	9	9	11	10	11	11	6	11	10	13	9
26.9553	25.1161	27.4873	26.1538	25.8958	27.7856	25.9707	26.789	26.4102	26.3256	26.2313	25.1283	2	2	2	28.8	28.8	28.8	13.132	0	29.396	1104600000	30.0409	7.07189	26	2	2	2	1	2	2	2	2	2	2	2	2	2	2	2	2	2	2	2	2	2	2	2	2	2
27.6125	27.3686	27.9145	27.0214	27.9365	27.8529	27.2103	26.5162	27.291	27.4612	27.2756	27.4536	24	24	24	43.7	43.7	43.7	95.483	0	323.31	1879500000	30.8077	7.25241	233	NaN	NaN	NaN	2	17	19	19	18	17	13	19	15	17	18	23	20	17	19	19	18	17	13	19	15	17
25.1497	23.64	24.1224	24.7745	24.2777	24.718	23.8954	24.6516	24.0942	23.8287	24.1227	23.5985	6	5	5	21.3	19.4	19.4	45.824	0	76.789	204150000	27.6051	6.49848	25	6	5	5	1	4	4	3	3	5	4	4	5	4	3	3	3	4	3	3	3	4	4	3	4	4
20.7459	23.1364	22.4584	24.4772	20.488	22.6569	22.7845	23.1454	19.9584	21.0838	21.4404	23.0656	4	4	4	13.2	13.2	13.2	47.793	0	25.319	64832000	25.9502	6.10891	11	4	4	4	1	1	3	3	3	1	2	3	3	1	1	2	2	1	3	3	3	1	2	3	3	1
22.6546	22.9793	20.6983	23.0165	20.8548	19.9355	21.8137	20.313	20.5842	21.6807	21.7433	21.5357	2	2	2	7.1	7.1	7.1	47.594	0	14.081	35291000	25.0728	5.90236	7	2	2	2	1	2	2	0	2	0	1	2	2	1	2	2	2	2	2	0	2	0	1	2	2	1
27.0066	26.9522	27.2607	26.66	27.8126	27.189	26.6299	26.4145	26.954	26.7103	26.7505	26.9712	11	11	11	31.1	31.1	31.1	44.209	0	216.57	1266500000	30.2382	7.11834	83	11	11	11	1	9	8	9	10	9	9	10	10	9	10	9	9	9	8	9	10	9	9	10	10	9
23.6621	24.6882	24.8842	24.1197	23.2136	24.0582	23.0419	23.4259	23.9313	23.8725	23.9818	23.9348	8	8	8	23	23	23	70.31	0	65.882	173740000	27.3724	6.4437	32	8	8	8	1	5	7	7	7	3	4	6	6	5	7	6	5	5	7	7	7	3	4	6	6	5
25.854	25.3308	25.6933	25.4556	25.2361	25.538	25.1332	25.1495	24.7611	25.3065	25.3526	25.0092	18	18	18	14.2	14.2	14.2	198.47	0	224.2	443020000	28.7228	6.7616	102	18	18	18	1	14	10	13	12	13	15	10	13	10	12	10	7	14	10	13	12	13	15	10	13	10
24.873	24.4193	24.685	24.1328	24.9952	25.0087	23.9702	24.1416	24.5671	24.4887	24.5311	24.0435	8	8	8	23.6	23.6	23.6	48.929	0	86.826	275340000	28.0366	6.60007	75	8	8	8	1	7	3	6	5	7	7	7	8	6	8	5	7	7	3	6	5	7	7	7	8	6
28.8456	29.3452	29.8902	29.702	28.5615	29.4889	29.1421	29.0172	28.452	28.5673	29.0981	29.1941	26	26	26	41.2	41.2	41.2	74.442	0	323.31	6713600000	32.6444	7.68479	355	26	26	26	1	24	20	22	22	22	19	25	24	23	24	25	23	24	20	22	22	22	19	25	24	23
27.4021	26.7772	27.4592	26.6823	26.6875	28.2114	26.4722	26.7934	26.3269	27.2574	26.8739	27.1411	5	5	5	28.8	28.8	28.8	30.841	0	160.31	1463100000	30.4464	7.16735	73	5	5	5	1	4	5	5	5	4	5	5	4	5	5	5	4	4	5	5	5	4	5	5	4	5
25.8058	24.8245	25.6243	25.6977	24.436	26.1648	24.7038	25.6075	24.9061	24.3053	25.164	25.5132	6	6	6	30.8	30.8	30.8	25.954	0	180.54	493550000	28.8786	6.79828	61	6	6	6	1	5	5	5	5	3	6	5	5	5	5	5	5	5	5	5	5	3	6	5	5	5
25.2456	25.8468	24.6069	25.4087	24.0423	25.8006	24.4616	24.393	24.6614	25.0548	24.934	25.1161	11	11	9	32.3	32.3	28.4	52.938	0	112.23	354400000	28.4008	6.6858	61	11	11	9	1	7	10	6	9	7	7	6	6	6	7	7	7	7	10	6	9	7	7	6	6	6
27.1781	26.8734	27.6743	27.1944	27.5529	27.8524	26.5506	27.051	26.8881	27.4502	26.9135	27.1675	7	7	7	36.5	36.5	36.5	28.213	0	115.21	1495700000	30.4782	7.17483	57	7	7	7	1	6	6	5	5	7	6	6	5	5	5	4	5	6	6	5	5	7	6	6	5	5
26.9032	27.7686	26.7432	27.1563	26.1816	26.7985	26.2644	26.598	26.5789	26.3992	26.6163	26.795	10	10	10	25	25	25	66.63	0	148.76	1270200000	30.2424	7.11933	126	10	10	10	1	9	9	9	9	9	7	9	10	10	10	8	9	9	9	9	9	9	7	9	10	10
24.5128	23.2426	24.8275	23.7834	23.7604	24.2727	23.6587	23.9653	23.9377	23.4429	23.53	23.6078	7	7	7	18.7	18.7	18.7	55.074	0	189.22	176060000	27.3915	6.4482	42	7	7	7	1	7	7	7	5	6	5	7	6	6	5	5	6	7	7	7	5	6	5	7	6	6
24.886	25.7924	24.577	25.3583	25.1958	24.4273	24.3081	25.077	24.4908	24.376	24.6352	25.1473	5	5	4	43.8	43.8	39.9	19.926	0	151.99	336660000	28.3267	6.66836	50	5	5	4	1	5	5	5	5	3	4	4	4	5	4	5	4	5	5	5	5	3	4	4	4	5
23.2604	23.177	23.7717	23.5786	23.6172	23.4057	23.0685	23.4021	22.9357	23.1275	23.0288	23.074	5	5	5	23.8	23.8	23.8	33.079	0	137.33	107470000	26.6794	6.28056	40	5	5	5	1	4	2	5	2	5	3	4	4	3	1	3	2	4	2	5	2	5	3	4	4	3
23.7449	22.9562	23.6057	23.0356	24.2034	23.3784	22.9538	23.0468	22.9098	23.4763	23.3615	23.0464	3	3	3	17.4	17.4	17.4	25.188	0	30.444	117120000	26.8034	6.30976	24	3	3	3	1	2	3	3	3	2	2	3	3	3	3	3	3	2	3	3	3	2	2	3	3	3
25.3283	24.9672	25.0297	24.9705	24.9196	25.7935	24.8084	24.7912	24.8652	25.0732	24.8534	24.5011	19	19	19	13.6	13.6	13.6	201.12	0	162.18	352270000	28.3921	6.68375	82	19	19	19	1	11	9	12	11	14	15	12	15	13	13	12	12	11	9	12	11	14	15	12	15	13
24.2552	23.4801	23.6971	23.8007	22.9992	23.8085	23.1062	23.2908	22.7228	23.821	23.5446	23.4476	7	4	3	36.9	22.6	17.9	28.914	0	52.99	120800000	26.848	6.32027	38	7	4	3	1	5	6	6	6	7	6	7	5	6	6	6	6	2	4	3	3	4	3	4	2	3
24.2639	25.728	24.4448	25.3876	24.2565	24.354	24.0928	23.9584	24.2567	24.3832	24.7662	24.8852	9	9	9	29.4	29.4	29.4	53.039	0	83.366	273970000	28.0294	6.59838	55	9	9	9	1	7	7	6	7	6	6	8	5	6	8	7	8	7	7	6	7	6	6	8	5	6
26.9577	27.1786	26.5803	26.9278	26.387	26.8742	26.4448	26.7652	26.5576	26.4228	26.477	26.2264	12	12	12	33	33	33	49.524	0	147.25	1230000000	30.196	7.10841	135	12	12	12	1	11	11	11	11	12	10	12	12	12	11	12	12	11	11	11	11	12	10	12	12	12
20.6636	22.3807	21.4321	23.4914	21.1077	22.001	21.7139	21.6211	20.1926	21.355	21.5964	22.5866	4	4	4	11.4	11.4	11.4	67.501	0	24.562	29369000	24.8078	5.83998	6	NaN	NaN	NaN	2	1	2	3	3	2	2	1	3	1	1	2	2	1	2	3	3	2	2	1	3	1
21.3511	21.5917	21.4369	21.0873	22.164	21.4148	22.1024	21.877	20.0671	19.6831	21.6503	21.7432	3	3	3	15.9	15.9	15.9	25.111	0	29.311	35241000	25.0708	5.90188	7	3	3	3	1	2	3	3	3	3	2	2	2	3	1	2	2	2	3	3	3	3	2	2	2	3
30.2545	30.3005	30.1529	30.9294	30.5073	30.3981	30.0276	30.3091	29.9443	29.9791	30.0328	30.327	17	17	6	53.2	53.2	21.3	41.785	0	201.34	14427000000	33.7481	7.94459	229	NaN	NaN	NaN	3	14	16	14	15	15	13	16	15	15	15	16	17	14	16	14	15	15	13	16	15	15
21.2495	20.7814	21.308	20.3656	21.5991	20.7642	21.0453	20.6922	20.864	20.6865	20.4698	20.4478	5	5	5	5	5	5	186.32	0	43.976	14444000	23.784	5.59896	8	5	5	5	1	3	3	1	2	2	4	2	2	1	1	3	2	3	3	1	2	2	4	2	2	1
26.7339	26.4204	26.5069	26.7986	26.3756	26.3652	26.2808	26.3444	25.9906	26.0104	26.572	26.1848	9	9	1	29.3	29.3	1.9	52.816	0	77.593	980620000	29.8691	7.03146	81	9	9	1	1	9	9	9	9	8	9	9	9	7	7	8	8	9	9	9	9	8	9	9	9	7
20.2215	25.3078	19.9824	22.7585	19.773	22.0575	22.7151	21.3338	19.6634	22.5428	22.4368	19.7067	5	5	5	16.8	16.8	16.8	45.739	0	40.171	54071000	25.6884	6.04727	8	5	5	5	1	0	5	1	3	1	1	2	1	0	2	2	1	0	5	1	3	1	1	2	1	0
27.9011	27.4631	27.6041	27.4281	27.1214	28.6534	27.498	27.3963	27.1779	27.4665	27.5482	27.3947	5	5	5	38	38	38	18.612	0	78.008	2185800000	31.0255	7.30368	54	5	5	5	1	4	4	4	4	5	4	5	5	5	5	3	4	4	4	4	4	5	4	5	5	5
26.9635	26.5534	26.9527	26.6752	27.2071	26.8956	26.5304	26.6016	26.6517	26.6333	26.8171	26.3647	32	32	32	25.6	25.6	25.6	230.76	0	323.31	1221700000	30.1862	7.10611	267	32	32	32	1	23	17	24	23	26	24	29	27	29	26	26	23	23	17	24	23	26	24	29	27	29
21.4638	23.8007	26.1184	23.5354	24.1681	22.6761	23.3233	22.1933	21.792	22.4432	25.1266	25.2404	4	4	4	24.5	24.5	24.5	27.677	0	43.344	175430000	27.3863	6.44698	20	4	4	4	1	1	4	4	3	3	3	4	4	3	2	4	4	1	4	4	3	3	3	4	4	3
26.8003	27.4964	27.2122	27.3336	25.6693	26.535	26.6811	27.2184	26.3795	25.3298	27.0284	26.7777	6	6	6	23.7	23.7	23.7	39.517	0	142.66	1481500000	30.4644	7.17159	94	NaN	NaN	NaN	2	5	5	6	4	5	5	6	6	5	5	5	5	5	5	6	4	5	5	6	6	5
26.6148	27.1231	26.3923	26.6939	26.4852	25.7895	27.1013	26.3128	25.6077	26.3197	26.1075	26.0281	7	7	7	38.5	38.5	38.5	15.004	0	134.24	907510000	29.7573	7.00514	37	7	7	7	1	3	4	3	6	4	3	5	5	4	4	4	5	3	4	3	6	4	3	5	5	4
23.4219	25.3836	25.0801	24.6232	25.4799	22.8129	24.4401	23.5575	23.6809	23.4319	24.6761	25.3974	8	8	8	18.1	18.1	18.1	67.077	0	90.909	268220000	27.9988	6.59118	50	8	8	8	1	6	7	6	7	6	3	8	6	5	6	8	7	6	7	6	7	6	3	8	6	5
26.344	25.6019	26.0702	25.6851	26.6328	26.3249	25.665	25.6356	25.8465	25.8529	26.1824	25.8746	18	18	18	15.7	15.7	15.7	160.21	0	179.73	793150000	29.563	6.9594	108	18	18	18	1	14	13	14	13	15	12	17	16	16	15	16	12	14	13	14	13	15	12	17	16	16
24.7977	24.7555	25.215	25.0418	25.2634	25.2719	24.6852	24.5429	24.7996	24.7907	24.9326	25.0364	7	7	7	50.4	50.4	50.4	25.979	0	82.73	341150000	28.3458	6.67286	67	7	7	7	1	5	5	5	6	6	6	7	7	7	6	4	5	5	5	5	6	6	6	7	7	7
19.3683	24.6487	21.2962	23.663	20.8983	21.6394	21.2758	21.4716	21.7863	22.3864	21.2082	21.8371	2	2	2	6.6	6.6	6.6	47.07	0	25.513	55071000	25.7148	6.05349	14	2	2	2	1	2	2	1	2	2	2	2	2	1	2	1	2	2	2	1	2	2	2	2	2	1
24.2359	26.6082	24.216	26.1182	25.1564	24.5307	24.8012	24.7714	24.6417	24.8991	25.0824	25.1836	8	8	8	68.6	68.6	68.6	25.318	0	178.34	413420000	28.623	6.73812	93	8	8	8	1	6	8	5	8	5	6	7	8	7	6	8	8	6	8	5	8	5	6	7	8	7
23.5851	23.8688	23.3932	23.3921	22.3809	23.5317	22.3374	23.8376	22.9028	23.4117	23.0085	23.2048	8	8	8	15.6	15.6	15.6	94.596	0	83.974	109980000	26.7127	6.2884	38	NaN	NaN	NaN	4	4	6	3	8	5	3	6	2	3	3	6	5	4	6	3	8	5	3	6	2	3
26.882	25.3901	27.1695	26.5779	26.914	27.7404	26.3513	26.5204	27.0084	26.8324	26.5366	26.0506	11	11	11	41.9	41.9	41.9	52.194	0	201.83	1236400000	30.2035	7.11017	124	11	11	11	1	9	7	9	10	8	9	10	10	10	10	9	8	9	7	9	10	8	9	10	10	10
21.1862	25.1831	25.8311	25.1378	25.2979	24.4892	24.9832	24.1028	23.7656	23.6975	24.4625	24.7504	2	2	2	13.8	13.8	13.8	38.569	0	29.821	276060000	28.0404	6.60096	27	2	2	2	1	1	2	2	2	2	2	2	2	2	2	2	2	1	2	2	2	2	2	2	2	2
25.8042	25.0321	25.448	25.3248	25.1547	26.1901	25.0987	25.3931	25.2153	25.378	25.0718	25.456	5	5	5	22.4	22.4	22.4	27.224	0	34.62	495610000	28.8846	6.7997	30	5	5	5	1	4	4	3	3	5	3	3	3	4	5	3	3	4	4	3	3	5	3	3	3	4
25.1509	26.546	25.3938	26.9973	26.5034	24.8792	25.7181	25.5058	25.4225	25.5617	25.9721	25.9531	11	1	0	51.7	7.6	0	26.131	0	14.074	671370000	29.3225	6.90279	14	NaN	NaN	NaN	7	9	10	9	9	9	9	10	9	9	9	10	11	1	1	1	1	1	1	1	1	1
21.8811	22.3383	21.8514	20.5055	21.5631	18.9187	19.8041	22.0576	21.3833	21.7627	21.8391	18.8856	4	4	4	15.5	15.5	15.5	36.066	0	28.754	32563000	24.9567	5.87504	7	4	4	4	1	2	4	3	1	2	1	1	2	2	2	2	0	2	4	3	1	2	1	1	2	2
25.5743	25.8274	25.0599	25.4875	24.3269	25.4426	25.0428	25.3351	25.1643	24.8184	25.0346	25.0107	6	6	6	47.1	47.1	47.1	19.041	0	42.983	456640000	28.7665	6.77189	52	NaN	NaN	NaN	2	5	4	5	4	4	4	6	6	6	6	6	6	5	4	5	4	4	4	6	6	6
23.8315	24.6086	24.3316	24.48	23.9142	23.2054	23.708	23.8893	24.3098	23.0304	24.112	24.0254	4	4	4	22.1	22.1	22.1	29.517	0	37.742	199570000	27.5723	6.49077	52	4	4	4	1	3	3	3	3	3	2	3	4	4	2	4	4	3	3	3	3	3	2	3	4	4
24.8752	24.3765	24.5436	24.5197	24.3608	24.9832	24.2278	24.1942	24.51	24.7713	24.7153	23.9507	6	6	6	14.7	14.7	14.7	72.478	0	42.153	291970000	28.1212	6.61999	39	6	6	6	1	5	3	5	3	3	5	6	6	5	4	4	3	5	3	5	3	3	5	6	6	5
28.4741	29.0642	28.2483	28.483	28.4505	28.1419	28.1359	28.6472	28.0863	28.135	28.2676	28.3144	13	13	13	47.8	47.8	47.8	39.585	0	323.31	4049200000	31.915	7.51307	166	NaN	NaN	NaN	2	11	10	8	10	12	9	13	12	12	11	12	11	11	10	8	10	12	9	13	12	12
26.6153	26.1989	26.8026	26.4863	26.9601	26.861	25.9968	26.3514	26.6833	26.5532	26.5993	26.4657	7	7	6	20.3	20.3	17.3	55.574	0	113.96	1131400000	30.0755	7.08003	78	7	7	6	1	6	4	6	6	6	6	6	7	6	6	7	7	6	4	6	6	6	6	6	7	6
24.2211	24.4639	25.0597	24.4053	23.8502	24.1015	24.3678	24.3601	23.6991	23.4831	24.5744	24.3525	5	5	5	14.4	14.4	14.4	46.111	0	61.39	221290000	27.7214	6.52586	51	5	5	5	1	4	4	4	4	5	4	5	5	4	4	4	5	4	4	4	4	5	4	5	5	4
26.8122	27.2887	26.3145	26.796	26.2347	25.9418	26.5237	26.8162	25.9714	26.041	26.2533	26.5638	11	11	11	56.3	56.3	56.3	26.85	0	132.85	1071300000	29.9967	7.06149	107	11	11	11	1	8	8	7	9	9	9	11	10	8	10	9	9	8	8	7	9	9	9	11	10	8
30.7387	30.1718	30.6549	30.6167	31.4133	30.8728	30.6475	30.3751	30.5323	30.3443	30.8186	30.5477	18	18	18	39.1	39.1	39.1	66.046	0	323.31	18510000000	34.1076	8.02923	234	18	18	18	1	17	14	16	15	18	15	18	15	15	16	16	15	17	14	16	15	18	15	18	15	15
22.7244	23.3687	21.3106	23.0128	21.7602	22.7938	22.4943	22.9416	19.8337	22.3882	22.9889	23.1312	2	2	2	34.9	34.9	34.9	11.806	0	15.634	79636000	26.2469	6.17876	14	2	2	2	1	2	2	1	2	2	2	2	2	2	2	2	2	2	2	1	2	2	2	2	2	2
27.1445	27.413	27.02	27.3976	26.8923	27.1299	27.3804	27.192	26.3498	26.7379	27.1263	27.0363	17	17	17	39.8	39.8	39.8	64.126	0	188.66	1546400000	30.5263	7.18616	144	17	17	17	1	13	10	10	10	12	12	12	14	12	16	13	13	13	10	10	10	12	12	12	14	12
25.3707	27.607	28.7071	26.9973	26.7297	26.5393	26.9767	25.2828	26.464	26.4115	27.6644	27.9876	8	8	8	29.5	29.5	29.5	33.183	0	158	1353000000	30.3335	7.14078	59	8	8	8	1	4	4	6	4	6	4	7	4	6	5	6	6	4	4	6	4	6	4	7	4	6
22.9379	21.9868	22.5829	20.5639	22.126	23.1255	21.7732	20.8614	22.8674	21.7416	22.6239	22.3176	2	2	2	31.4	31.4	31.4	13.364	0	33.074	49042000	25.5475	6.01411	10	2	2	2	1	2	0	2	0	2	2	2	1	2	2	2	2	2	0	2	0	2	2	2	1	2
23.075	26.051	22.3104	24.9667	22.4721	22.9705	23.0583	23.2689	23.2535	23.7922	23.4988	23.9585	6	6	6	18.1	18.1	18.1	43.527	0	39.995	160980000	27.2623	6.41779	30	6	6	6	1	3	6	3	5	3	4	3	4	3	4	3	4	3	6	3	5	3	4	3	4	3
20.4829	23.6987	22.0818	21.7479	20.7247	21.2479	21.3859	20.5505	21.9906	19.6602	22.2393	23.1433	3	3	3	7.1	7.1	7.1	70.779	0	36.134	27823000	24.7298	5.82161	11	3	3	3	1	0	3	3	3	1	1	2	0	0	0	3	2	0	3	3	3	1	1	2	0	0
25.8598	26.2563	25.2016	25.717	25.1073	25.1003	25.2067	25.373	25.1324	25.2459	25.6934	25.6123	12	12	12	34.3	34.3	34.3	57.239	0	224.46	511250000	28.9295	6.81025	121	12	12	12	1	11	10	10	12	10	8	11	11	11	12	11	12	11	10	10	12	10	8	11	11	11
22.5541	24.9416	20.6965	22.1684	20.0134	20.3254	19.8899	22.3026	20.821	22.2815	22.3755	22.1086	7	7	7	13.3	13.3	13.3	93.77	0	44.383	58893000	25.8116	6.07628	12	7	7	7	1	2	7	2	3	2	2	2	4	1	3	3	4	2	7	2	3	2	2	2	4	1
25.8601	26.918	25.3789	26.8465	24.7714	26.0024	26.0026	25.7519	25.629	25.7789	25.7796	25.9207	6	6	6	50.6	50.6	50.6	15.89	0	207.33	709940000	29.4031	6.92176	51	6	6	6	1	3	4	4	6	4	3	5	4	5	6	5	5	3	4	4	6	4	3	5	4	5
25.1529	24.1778	23.9443	24.2541	24.627	24.5703	24.2731	24.3761	24.5532	24.4533	24.1954	23.9725	10	10	10	25.2	25.2	25.2	63.065	0	78.522	240650000	27.8424	6.55434	38	10	10	10	1	8	7	6	6	5	8	7	8	2	7	7	6	8	7	6	6	5	8	7	8	2
26.1387	25.5019	26.138	25.3032	24.8569	26.3371	25.4423	25.9225	25.3472	25.6476	25.4975	25.5178	5	5	5	19.8	19.8	19.8	28.729	0	64.03	633240000	29.2382	6.88293	29	5	5	5	1	3	1	4	4	4	3	5	4	4	3	3	4	3	1	4	4	4	3	5	4	4
25.2262	26.2151	24.9908	25.4516	24.7646	25.0817	25.209	25.6159	25.0108	24.7572	25.3114	24.9571	7	7	7	33.1	33.1	33.1	35.359	0	62.884	458370000	28.7719	6.77317	63	7	7	7	1	6	7	4	6	6	6	6	6	7	6	6	6	6	7	4	6	6	6	6	6	7
28.7833	29.1025	28.5702	29.0907	28.2025	28.5797	28.589	28.725	28.4886	28.4567	28.6279	28.6769	15	15	15	63.3	63.3	63.3	35.445	0	180.11	4671500000	32.1212	7.56163	180	NaN	NaN	NaN	4	12	15	11	12	12	11	14	14	14	14	14	13	12	15	11	12	12	11	14	14	14
25.2009	24.1784	25.2596	24.7289	25.5971	25.113	25.1658	24.9127	25.2378	24.8357	24.7551	24.4275	2	2	2	9.8	9.8	9.8	30.715	0	43.848	375880000	28.4857	6.70579	23	2	2	2	1	2	2	2	2	2	2	2	2	2	2	2	2	2	2	2	2	2	2	2	2	2
26.6453	26.747	26.5949	26.432	26.564	26.4931	26.2765	27.1663	26.3545	26.3265	26.3114	26.3294	11	11	11	62.2	62.2	62.2	28.79	0	182.19	1153000000	30.1027	7.08645	114	11	11	11	1	8	8	8	10	9	8	10	9	8	9	8	7	8	8	8	10	9	8	10	9	8
25.3616	26.1214	27.2096	25.7383	24.402	25.3035	26.027	26.1746	25.1747	24.6885	25.3346	26.0446	5	5	5	18.1	18.1	18.1	29.628	0	179.45	792350000	29.5616	6.95906	53	5	5	5	1	4	5	5	5	4	3	5	5	3	5	5	5	4	5	5	5	4	3	5	5	3
22.5612	22.5182	22.5632	22.4653	20.5157	19.6533	21.8911	22.432	20.772	22.4472	21.9903	20.0726	2	2	2	15.1	15.1	15.1	19.929	0	19.556	49991000	25.5752	6.02062	10	NaN	NaN	NaN	2	2	2	2	2	1	1	2	2	1	2	2	1	2	2	2	2	1	1	2	2	1
23.9755	24.5468	23.3636	24.0318	24.38	24.1031	24.082	23.9377	24.0231	24.0474	23.5822	24.0785	4	4	4	35.2	35.2	35.2	11.881	0	91.162	187190000	27.4799	6.46902	30	NaN	NaN	NaN	2	2	4	2	3	3	2	2	2	2	2	2	3	2	4	2	3	3	2	2	2	2
24.017	23.7281	24.0976	23.6218	20.7561	23.2385	22.9905	23.9155	23.1612	21.6193	23.6437	23.5274	4	4	4	33.1	33.1	33.1	16.739	0	27.976	150960000	27.1696	6.39596	17	4	4	4	1	3	2	2	3	1	3	4	4	4	1	3	3	3	2	2	3	1	3	4	4	4
22.6617	23.4345	23.3116	23.1293	23.7751	22.4515	22.5005	23.152	23.0292	23.1454	23.075	23.2666	5	5	5	34.5	34.5	34.5	29.295	0	48.095	95516000	26.5092	6.24051	26	5	5	5	1	3	2	2	3	3	2	3	2	4	5	2	3	3	2	2	3	3	2	3	2	4
24.101	25.7906	23.6047	24.1692	23.6309	23.8472	24.4628	23.6541	23.7471	24.0262	24.1597	24.5031	5	5	5	24.9	24.9	24.9	26.146	0	29.649	200330000	27.5778	6.49206	10	NaN	NaN	NaN	2	3	4	3	3	3	3	4	4	4	4	3	3	3	4	3	3	3	3	4	4	4
30.8471	30.1917	30.4362	30.6289	30.6298	30.5573	30.7057	30.0394	30.3967	30.6242	30.6993	30.286	39	39	39	59.9	59.9	59.9	79.533	0	323.31	16939000000	33.9796	7.99911	475	39	39	39	1	34	33	37	33	35	35	36	36	36	39	38	32	34	33	37	33	35	35	36	36	36
26.2549	26.215	26.967	26.9439	27.933	27.0739	26.9838	26.8356	26.8477	26.8467	26.7374	26.5972	8	8	8	39.6	39.6	39.6	24.859	0	163.14	1331900000	30.3108	7.13544	65	8	8	8	1	5	6	5	6	7	5	7	6	6	7	5	5	5	6	5	6	7	5	7	6	6
23.8938	23.2415	23.4947	22.9099	23.1669	24.135	23.2788	23.2936	23.2	23.1589	23.629	23.7441	8	8	8	11.6	11.6	11.6	120.09	0	97.585	129940000	26.9533	6.34504	47	8	8	8	1	5	5	6	6	6	6	7	6	8	6	7	5	5	5	6	6	6	6	7	6	8
23.8274	23.781	25.1325	24.1131	23.5695	23.6363	24.3818	23.9376	23.3893	24.2591	23.792	23.7676	5	5	5	16.6	16.6	16.6	43.781	0	37.512	196800000	27.5522	6.48602	29	5	5	5	1	3	5	5	4	4	2	4	4	4	4	4	4	3	5	5	4	4	2	4	4	4
27.8903	27.4963	28.1369	27.8032	27.8624	27.7464	27.6449	27.5533	28.0281	27.9108	27.6822	27.6	19	19	19	39.3	39.3	39.3	62.178	0	323.31	2500400000	31.2195	7.34935	175	19	19	19	1	15	16	15	16	17	17	18	16	17	17	18	15	15	16	15	16	17	17	18	16	17
20.3798	25.3387	24.4588	22.8626	21.4272	22.7317	23.5397	19.9725	23.2044	24.4969	22.8228	22.6604	6	6	6	22.9	22.9	22.9	47.682	0	60.487	131220000	26.9674	6.34837	15	NaN	NaN	NaN	3	1	4	3	4	2	4	3	3	1	2	5	2	1	4	3	4	2	4	3	3	1
24.4931	24.5574	24.4437	23.5822	24.1189	24.206	23.9672	23.949	24.0773	24.6852	24.2199	24.0205	7	7	7	19.3	19.3	19.3	61.427	0	84.064	212980000	27.6661	6.51286	34	7	7	7	1	5	5	6	6	5	5	6	6	4	6	5	4	5	5	6	6	5	5	6	6	4
21.6236	22.8405	21.5051	22.0506	19.807	20.4494	21.2047	20.0828	21.8925	23.0538	20.125	21.4445	2	2	2	4.5	4.5	4.5	89.324	0	13.375	18436000	24.136	5.68183	4	2	2	2	1	2	2	2	2	1	1	1	1	0	1	1	2	2	2	2	2	1	1	1	1	0
26.2717	26.1446	25.9593	26.2707	26.3541	25.9458	26.0985	26.495	25.8506	26.2736	26.2124	25.6351	2	2	2	17	17	17	22.471	0	78.452	980560000	29.869	7.03144	21	2	2	2	1	2	2	2	2	2	2	2	2	2	2	2	2	2	2	2	2	2	2	2	2	2
24.6915	24.4303	24.2808	24.749	25.3095	24.5668	24.3582	24.8554	24.7682	24.6124	24.236	24.826	6	6	6	19.9	19.9	19.9	31.576	0	45.226	306920000	28.1933	6.63695	36	NaN	NaN	NaN	3	3	4	4	5	4	5	5	6	5	4	4	4	3	4	4	5	4	5	5	6	5
26.678	24.9834	25.6466	25.4441	25.5377	26.3611	25.2246	25.435	25.7632	25.5029	26.2152	26.1433	4	4	4	27.7	27.7	27.7	26.059	0	93.848	621530000	29.2112	6.87659	69	4	4	4	1	4	4	4	4	3	4	4	4	3	4	3	3	4	4	4	4	3	4	4	4	3
30.9668	30.6136	31.3818	30.8072	31.9503	31.1144	31.0997	31.3725	31.1016	31.0016	30.7475	31.1573	17	17	17	43	43	43	39.691	0	323.31	24268000000	34.4983	8.12122	234	NaN	NaN	NaN	3	14	16	13	14	15	13	16	16	13	14	16	13	14	16	13	14	15	13	16	16	13
25.5704	25.442	25.2604	25.184	25.0496	26.0712	25.2266	25.4267	25.4256	25.5199	25.3241	25.3184	10	10	10	24.9	24.9	24.9	63.545	0	141.98	522240000	28.9601	6.81747	90	10	10	10	1	9	3	6	7	9	9	9	10	10	9	9	9	9	3	6	7	9	9	9	10	10
25.5269	26.3578	24.7147	25.2279	24.45	24.552	25.2513	25.2645	25.0405	25.1436	24.7335	25.0613	12	12	11	47.6	47.6	45.5	36.504	0	82.817	388530000	28.5335	6.71703	49	NaN	NaN	NaN	2	9	9	7	8	5	5	8	6	8	9	8	8	9	9	7	8	5	5	8	6	8
26.7473	25.4429	26.5289	26.046	26.9481	27.0475	26.4654	26.5563	26.4064	26.5444	26.1938	26.3015	6	6	6	21.6	21.6	21.6	48.171	0	49.871	1078400000	30.0062	7.06374	42	6	6	6	1	5	4	4	4	3	3	5	5	6	5	5	4	5	4	4	4	3	3	5	5	6
24.3312	25.396	24.8441	25.9636	20.2002	24.3011	24.0234	23.7808	24.1344	24.0174	24.3862	24.4352	6	6	6	36.9	36.9	36.9	27.272	0	87.322	245910000	27.8736	6.56168	51	6	6	6	1	5	5	4	6	1	5	5	4	3	4	4	3	5	5	4	6	1	5	5	4	3
24.0462	23.9079	24.5776	24.394	24.6795	24.3772	24.6022	24.2766	24.129	23.8601	24.7353	24.1787	2	2	2	11.3	11.3	11.3	26.774	0	13.971	239420000	27.835	6.5526	14	2	2	2	1	2	2	2	2	2	2	2	2	2	2	2	2	2	2	2	2	2	2	2	2	2
29.0653	28.1663	28.8215	28.7535	28.1856	29.1984	28.5457	28.474	28.5778	28.8339	28.9204	28.6491	11	11	11	39.6	39.6	39.6	43.29	0	203.72	5033200000	32.2288	7.58695	121	NaN	NaN	NaN	2	11	8	11	11	11	8	10	9	9	9	10	10	11	8	11	11	11	8	10	9	9
25.939	25.5843	25.6307	25.5775	26.151	25.9353	25.6962	25.9329	25.9741	25.5876	25.9938	25.4467	13	13	13	33.1	33.1	33.1	75.583	0	140.96	650050000	29.276	6.89183	116	13	13	13	1	10	8	9	9	11	10	11	11	10	10	11	11	10	8	9	9	11	10	11	11	10
27.0767	25.9594	27.1318	26.4335	27.4209	27.5441	26.8332	27.1532	26.6216	27.3217	27.1049	26.3611	16	16	16	43.1	43.1	43.1	68.695	0	323.31	1455900000	30.4393	7.16567	177	NaN	NaN	NaN	2	13	12	13	11	13	15	15	15	13	16	15	11	13	12	13	11	13	15	15	15	13
22.8853	22.5453	23.1359	22.5228	22.7785	22.6608	22.3795	22.3965	23.1098	23.1676	23.0385	22.276	3	3	3	8	8	8	54.115	0	40.966	81384000	26.2782	6.18613	20	3	3	3	1	2	2	2	3	2	2	3	2	3	2	3	3	2	2	2	3	2	2	3	2	3
23.5814	24.2133	22.7068	24.2082	22.4698	22.9048	22.9235	23.6767	22.9528	23.2928	23.5366	23.6086	4	4	4	19.9	19.9	19.9	24.33	0	35.333	114080000	26.7655	6.30083	24	4	4	4	1	3	4	2	4	3	3	3	4	3	4	4	2	3	4	2	4	3	3	3	4	3
23.4009	22.0544	20.3382	22.111	19.7707	20.6648	22.4619	22.3133	19.1621	22.3937	19.5925	22.3314	4	4	4	30.4	30.4	30.4	17.848	0	76.13	53288000	25.6673	6.04231	13	4	4	4	1	3	2	1	4	1	0	3	3	1	4	1	2	3	2	1	4	1	0	3	3	1
27.9538	27.5278	27.7071	27.1753	28.0203	28.2133	27.612	27.6552	28.058	27.8387	27.9359	27.4313	13	13	13	45.4	45.4	45.4	47.275	0	233.87	2242300000	31.0623	7.31235	128	13	13	13	1	9	8	8	10	10	9	11	9	11	9	8	9	9	8	8	10	10	9	11	9	11
25.1176	24.2356	24.976	24.5499	24.6927	25.2144	24.7882	24.763	24.8755	24.7345	25.0178	24.5577	11	11	11	29.8	29.8	29.8	59.322	0	125.19	354530000	28.4013	6.68593	91	11	11	11	1	9	4	8	8	9	9	11	11	11	9	6	9	9	4	8	8	9	9	11	11	11
27.7797	27.184	27.3859	27.4601	27.7855	27.6771	27.3546	27.7329	27.5508	27.5672	27.6379	27.3957	17	17	17	31.3	31.3	31.3	85.921	0	267.23	2283500000	31.0886	7.31853	186	17	17	17	1	16	14	13	16	15	15	15	15	14	17	16	15	16	14	13	16	15	15	15	15	14
31.1317	30.4727	31.1526	30.2091	32.2304	31.4968	31.2239	30.5356	31.0896	31.481	30.9389	31.4118	6	6	6	34.5	34.5	34.5	21.259	0	323.31	23372000000	34.4441	8.10844	120	NaN	NaN	NaN	2	5	6	5	5	5	5	6	6	6	6	5	5	5	6	5	5	5	5	6	6	6
26.4645	25.6954	26.626	26.1968	26.8274	27.1214	26.0285	26.4562	26.6292	26.7907	26.5604	26.493	19	19	19	22	22	22	146.27	0	254.46	1050000000	29.9677	7.05467	166	NaN	NaN	NaN	2	15	12	19	16	18	16	16	19	18	19	18	17	15	12	19	16	18	16	16	19	18
24.2351	23.0758	23.512	23.1687	25.2024	24.2982	23.8079	24.123	24.1356	23.8362	23.9621	23.6633	5	5	5	4.5	4.5	4.5	195.4	0	59.344	191520000	27.5129	6.47679	41	5	5	5	1	3	4	5	5	5	5	4	4	5	5	4	4	3	4	5	5	5	5	4	4	5
34.1091	33.8018	34.2265	33.9862	34.2069	34.1641	33.9357	33.9396	34.1717	34.0624	34.1888	34.2897	21	21	21	35.2	35.2	35.2	64.416	0	323.31	204910000000	37.5762	8.84577	998	21	21	21	1	21	21	20	21	19	20	20	21	21	21	21	21	21	21	20	21	19	20	20	21	21
27.1423	27.2063	27.7363	26.7082	27.7595	26.9809	27.0696	27.3819	26.9455	27.1042	27.2579	27.8796	8	8	8	54.1	54.1	54.1	21.314	0	207.37	1962800000	30.8703	7.26714	107	8	8	8	1	8	7	7	7	8	5	8	8	7	7	7	7	8	7	7	7	8	5	8	8	7
27.2313	28.6232	26.4792	27.6909	26.8582	26.3543	26.9264	27.7079	26.6289	27.0581	27.4221	27.6016	11	11	11	34.3	34.3	34.3	46.312	0	91.405	1320600000	30.2985	7.13255	49	NaN	NaN	NaN	2	8	9	10	11	7	7	9	7	9	7	5	5	8	9	10	11	7	7	9	7	9
32.2871	31.5961	32.3233	31.7679	32.1065	32.283	31.8733	32.0326	32.0754	32.3944	32.0812	32.0153	33	33	33	47.3	47.3	47.3	102.53	0	323.31	51227000000	35.5762	8.37495	458	33	33	33	1	28	31	26	28	28	27	32	30	28	32	30	28	28	31	26	28	28	27	32	30	28
25.5955	25.6928	26.0221	25.1883	25.5798	25.676	24.9771	25.679	25.8759	25.7444	25.9046	25.73	22	22	22	21.3	21.3	21.3	185.67	0	252.71	584600000	29.1229	6.85578	162	22	22	22	1	15	12	16	16	17	13	14	19	18	15	18	16	15	12	16	16	17	13	14	19	18
27.4197	26.4019	27.7246	27.9306	27.5122	27.9514	27.8718	27.4754	27.3864	27.4262	27.6429	27.3109	4	4	4	19.4	19.4	19.4	26.218	0	36.362	2162400000	31.01	7.30003	45	4	4	4	1	4	3	3	3	3	3	4	3	3	4	4	4	4	3	3	3	3	3	4	3	3
24.2402	27.4913	23.4105	26.4387	20.0172	25.3134	25.2844	23.4055	24.0728	25.975	25.1264	23.2446	20	20	14	36.5	36.5	28.2	89.043	0	174.29	452750000	28.7541	6.76898	59	NaN	NaN	NaN	3	10	17	5	14	1	9	15	8	10	14	14	5	10	17	5	14	1	9	15	8	10
22.6931	21.1994	21.7263	22.5126	21.2885	20.5285	21.7007	21.6972	21.4327	22.5416	21.2745	21.5043	2	2	2	9.5	9.5	9.5	36.822	0	25.488	41902000	25.3205	5.96068	6	2	2	2	1	2	1	2	2	1	1	2	2	2	2	1	2	2	1	2	2	1	1	2	2	2
22.7901	23.7855	22.5025	23.0832	21.7117	21.0908	22.4315	23.2515	23.062	22.2133	22.9897	21.223	2	2	2	6.1	6.1	6.1	40.542	0	16.168	91369000	26.4452	6.22544	13	2	2	2	1	2	2	2	2	1	1	2	2	2	2	2	1	2	2	2	2	1	1	2	2	2
26.6726	25.6647	26.483	26.2504	26.2455	26.657	26.1303	26.3167	26.2021	26.3728	26.7058	26.4572	18	18	18	35.9	35.9	35.9	80.778	0	216.8	955210000	29.8312	7.02254	148	18	18	18	1	17	11	12	18	15	16	16	16	17	18	16	12	17	11	12	18	15	16	16	16	17
25.7936	25.7371	25.5505	25.7441	25.3945	25.9692	25.8374	25.3544	25.924	25.5404	25.9465	25.8248	7	7	7	43.4	43.4	43.4	26.546	0	134.05	620100000	29.2079	6.87581	71	7	7	7	1	5	6	6	7	7	6	6	5	6	6	7	7	5	6	6	7	7	6	6	5	6
23.3481	25.1934	19.5337	23.4952	19.8821	20.5547	22.7163	22.6497	20.2348	20.1411	23.1066	23.4032	7	7	7	40.8	40.8	40.8	33.99	0	39.296	93481000	26.4782	6.2332	8	7	7	7	1	4	6	3	4	2	2	3	3	1	2	3	3	4	6	3	4	2	2	3	3	1
27.9454	28.8302	28.88	28.9802	28.6923	27.5856	28.9046	28.7759	28.2199	28.1347	28.4657	28.6976	4	4	4	57.1	57.1	57.1	8.6635	0	79.177	4979700000	32.2134	7.58332	43	4	4	4	1	4	4	4	3	4	3	4	4	3	4	3	3	4	4	4	3	4	3	4	4	3
28.9636	27.1612	28.2028	28.387	28.8899	29.4278	27.8945	28.6255	28.5784	28.54	28.3075	29.3864	7	4	4	64.3	44.3	44.3	13.694	0	100.12	4510100000	32.0705	7.54968	74	7	4	4	1	5	7	5	4	6	5	7	7	6	7	5	6	3	4	3	3	4	4	4	4	4
29.9906	28.978	29.4169	29.3202	28.8652	29.6913	29.3085	29.5144	29.2542	29.5451	29.491	29.4597	33	33	33	49.3	49.3	49.3	112.67	0	323.31	8288100000	32.9484	7.75635	363	33	33	33	1	29	26	28	29	25	27	29	31	28	28	28	29	29	26	28	29	25	27	29	31	28
20.2534	23.7359	22.0142	21.825	21.6554	21.8795	22.835	22.0633	22.0597	22.3151	20.0413	22.3662	6	4	4	17.5	11.7	11.7	50.596	0	26.19	41861000	25.3191	5.96034	5	6	4	4	1	0	6	4	4	4	4	5	3	3	4	3	4	0	4	2	2	2	2	3	2	2
27.3036	29.1812	27.3173	28.5926	26.7145	27.073	28.1805	27.8483	27.5996	26.4353	28.8056	27.6954	10	10	8	29.8	29.8	25	56.683	0	87.463	2827100000	31.3967	7.39106	112	10	10	8	1	8	9	8	9	7	8	9	8	8	8	9	9	8	9	8	9	7	8	9	8	8
24.6352	24.6784	24.9216	24.4345	25.5737	25.0566	24.8825	24.8996	25.0584	24.9921	24.7926	25.0975	9	9	9	38.9	38.9	38.9	31.803	0	119.67	362590000	28.4338	6.69356	70	9	9	9	1	7	7	5	8	6	5	9	8	9	7	9	9	7	7	5	8	6	5	9	8	9
20.7973	22.2483	21.6215	21.8881	19.6088	20.1327	21.1764	21.4995	21.7148	20.6299	20.8735	20.83	1	1	1	11.6	11.6	11.6	15.84	0	22.915	21993000	24.3905	5.74175	10	1	1	1	1	1	0	0	1	1	0	1	1	1	1	1	1	1	0	0	1	1	0	1	1	1
37.3941	37.1192	37.4434	37.1088	37.7008	37.4226	37.4389	37.2016	37.5142	37.5389	37.5148	37.4472	260	260	260	72.8	72.8	72.8	378.48	0	323.31	2044100000000	40.8946	9.62695	14293	NaN	NaN	NaN	2	229	240	218	225	232	225	248	247	245	248	240	231	229	240	218	225	232	225	248	247	245
29.1105	28.4932	28.4429	28.1579	29.4424	29.8344	28.522	28.9681	29.3159	29.0121	29.1496	28.9824	23	23	23	40.2	40.2	40.2	81.259	0	323.31	6072300000	32.4996	7.65069	275	23	23	23	1	21	18	19	19	21	20	21	22	22	22	23	20	21	18	19	19	21	20	21	22	22
26.1699	24.7783	24.7056	24.6184	25.6381	25.3291	25.2925	25.5435	24.7855	25.3324	25.6818	25.1016	4	4	4	29.1	29.1	29.1	25.398	0	37.535	498790000	28.8939	6.80187	51	NaN	NaN	NaN	2	3	3	4	4	4	4	4	4	4	4	4	4	3	3	4	4	4	4	4	4	4
19.3399	22.4818	22.9463	22.2087	20.538	21.0678	19.8531	21.143	22.2179	20.8922	22.5109	22.5413	3	3	3	12.1	12.1	12.1	35.529	0	19.429	41936000	25.3217	5.96095	12	3	3	3	1	2	3	2	3	1	2	1	3	2	1	2	2	2	3	2	3	1	2	1	3	2
26.7344	26.2249	26.3872	25.8924	26.2778	26.4146	26.4336	26.1567	26.2242	26.732	26.5675	26.4292	6	6	6	33	33	33	28.917	0	49.355	1008300000	29.9093	7.04091	45	6	6	6	1	5	6	5	6	5	4	6	6	5	5	5	4	5	6	5	6	5	4	6	6	5
26.1999	25.9765	25.4601	25.6786	26.7227	26.6887	26.4488	26.6931	25.9843	26.1071	26.5999	25.5634	5	5	5	28.9	28.9	28.9	26.156	0	74.008	902220000	29.7489	7.00316	47	5	5	5	1	4	3	5	4	4	5	4	4	5	4	5	4	4	3	5	4	4	5	4	4	5
27.1611	26.4581	26.304	26.365	26.8888	26.77	26.8203	26.7547	26.6548	26.2868	27.0386	27.0984	8	8	8	41.1	41.1	41.1	31.28	0	134.2	1262600000	30.2338	7.11729	62	8	8	8	1	8	7	5	8	8	7	5	7	6	6	6	5	8	7	5	8	8	7	5	7	6
22.2614	20.9602	19.7129	21.3416	20.7982	21.9364	21.5303	21.4272	20.1133	21.9833	21.9432	20.7279	3	3	3	7.2	7.2	7.2	59.461	0	17.542	26691000	24.6699	5.8075	7	3	3	3	1	3	0	2	1	2	3	2	2	1	2	3	2	3	0	2	1	2	3	2	2	1
29.6624	28.6666	29.1884	28.9924	29.6068	29.6534	29.1493	29.4445	29.5664	29.3078	29.6169	29.4221	14	13	13	33.1	31.3	31.3	71.172	0	323.31	7687300000	32.8398	7.73079	248	14	13	13	1	13	14	12	14	13	13	14	14	14	14	14	14	12	13	11	13	12	12	13	13	13
24.4359	24.2034	25.0561	24.8465	24.0957	23.3457	24.6784	24.3899	24.3754	23.6026	24.8378	24.8396	4	4	4	10.9	10.9	10.9	42.475	0	102.25	271230000	28.0149	6.59497	37	4	4	4	1	3	3	3	3	2	2	3	3	3	3	2	4	3	3	3	3	2	2	3	3	3
22.2008	24.7996	22.1773	23.2048	19.9892	22.3021	23.1594	22.1224	23.1617	23.9064	22.7517	20.3393	12	6	6	13.3	8	8	141.93	0	63.428	90022000	26.4238	6.22039	24	12	6	6	1	8	10	4	10	2	7	10	6	8	11	10	2	5	4	3	4	1	4	4	3	5
30.0254	30.5908	30.7094	30.612	30.8903	30.2689	31.1287	30.7861	30.344	30.0619	30.7641	30.8752	11	11	11	33.2	33.2	33.2	39.946	0	174.05	18093000000	34.0747	8.02149	194	11	11	11	1	9	9	8	9	9	6	11	11	8	10	9	8	9	9	8	9	9	6	11	11	8
24.4902	24.8564	25.797	24.8756	25.1798	24.4551	25.4445	24.9051	25.352	24.5064	24.7309	25.5816	5	5	5	29.1	29.1	29.1	21.258	0	40.326	431810000	28.6858	6.7529	29	5	5	5	1	3	4	3	4	5	3	5	5	5	5	3	5	3	4	3	4	5	3	5	5	5
23.2277	23.7633	21.8831	22.336	21.8349	19.0533	21.7929	22.3352	22.1507	22.4188	22.3574	21.9363	3	3	3	15.5	15.5	15.5	39.147	0	22.937	53760000	25.68	6.04531	11	3	3	3	1	2	3	3	3	2	1	2	2	2	2	2	3	2	3	3	3	2	1	2	2	2
24.9653	25.1971	24.9296	24.3703	25.5376	25.478	25.1137	25.2287	25.5109	25.1119	25.2147	25.294	10	10	10	18.8	18.8	18.8	61.49	0	81.152	457610000	28.7695	6.77261	61	10	10	10	1	6	7	9	7	6	8	10	9	9	8	8	9	6	7	9	7	6	8	10	9	9
28.5814	28.9227	29.4264	29.3798	28.6357	28.6397	29.3711	29.3124	28.7799	29.0818	29.0958	28.9729	6	6	6	44.7	44.7	44.7	17.271	0	140.91	5751500000	32.4213	7.63226	80	6	6	6	1	5	6	6	6	6	6	6	6	5	5	5	5	5	6	6	6	6	6	6	6	5
24.6443	24.9638	24.7251	24.5285	24.2067	24.1009	24.6596	25.1092	24.5376	24.5918	24.7128	24.6215	2	2	2	21.7	21.7	21.7	17.415	0	27.24	343010000	28.3537	6.67471	23	2	2	2	1	2	2	2	2	2	2	2	2	2	2	2	2	2	2	2	2	2	2	2	2	2
23.1969	20.8862	22.996	22.5599	19.0712	20.8868	20.3223	22.4886	22.6005	22.9439	21.5298	20.7886	6	6	6	5.5	5.5	5.5	148.01	0	38.009	60054000	25.8398	6.08291	9	6	6	6	1	5	1	4	3	1	2	3	4	4	3	2	1	5	1	4	3	1	2	3	4	4
28.1075	27.5173	28.2397	27.2933	28.21	28.2162	28.6878	28.2744	27.9098	27.8893	28.1129	27.9035	7	7	7	24.2	24.2	24.2	28.269	0	145.32	3507400000	31.7078	7.46429	131	7	7	7	1	7	6	7	7	7	7	7	7	7	7	7	7	7	6	7	7	7	7	7	7	7
24.1146	23.0251	23.9183	23.5147	24.7476	24.3742	23.9924	24.4705	24.5219	24.5749	23.6777	23.6957	5	4	4	37.7	28.7	28.7	18.664	0	24.235	217410000	27.6958	6.51985	19	5	4	4	1	5	2	4	5	4	3	4	5	5	5	5	5	4	2	4	4	4	2	4	4	4
24.5432	24.2696	24.8665	24.0479	25.5671	24.8283	25.5872	24.4856	25.0619	24.9431	24.8737	24.4123	8	8	8	5	5	5	179.27	0	88.99	374490000	28.4804	6.70453	38	8	8	8	1	3	4	4	5	4	4	8	7	6	6	5	4	3	4	4	5	4	4	8	7	6
25.5736	25.2237	25.5818	24.9538	25.5173	23.9933	25.9776	25.1476	24.7754	25.0676	25.7131	25.4093	5	5	5	27.6	27.6	27.6	17.55	0	37.641	598230000	29.1561	6.86361	64	5	5	5	1	5	4	3	5	5	5	5	5	5	5	5	5	5	4	3	5	5	5	5	5	5
20.4536	20.4077	20.6003	21.3994	21.8983	20.9369	22.1373	19.6791	20.9747	20.605	21.6684	21.8808	3	3	3	28.3	28.3	28.3	11.637	0	17.743	34645000	25.0461	5.89609	4	3	3	3	1	0	2	1	1	1	0	3	3	2	2	1	2	0	2	1	1	1	0	3	3	2
25.421	25.1498	26.1265	24.4627	27.0081	25.8789	25.9023	25.4223	25.8496	26.2101	25.7835	26.1381	7	7	7	30.8	30.8	30.8	56.256	0	105.46	564260000	29.0718	6.84376	51	7	7	7	1	5	2	4	5	7	3	6	5	4	5	5	5	5	2	4	5	7	3	6	5	4
20.6615	21.8181	21.2711	20.7294	21.1239	20.9938	22.061	21.2507	21.3399	20.9774	21.2313	21.0664	2	2	2	5	5	5	51.519	0	13.806	32283000	24.9443	5.8721	11	2	2	2	1	1	1	1	2	1	1	2	2	2	2	2	1	1	1	1	2	1	1	2	2	2
23.8518	24.3239	24.9936	24.2367	24.7022	24.5203	24.9197	24.4751	24.2462	24.8181	24.6944	24.8079	10	10	10	44.8	44.8	44.8	32.58	0	77.064	253800000	27.9191	6.57241	52	10	10	10	1	6	4	9	7	8	7	8	5	5	9	6	6	6	4	9	7	8	7	8	5	5
25.3453	25.0097	25.5124	25.2017	25.7242	25.0692	25.4818	25.2974	25.6969	25.7245	25.6664	25.3304	4	4	4	29.2	29.2	29.2	22.775	0	130.99	520930000	28.9565	6.81662	38	4	4	4	1	2	3	3	3	3	3	4	4	3	3	3	4	2	3	3	3	3	3	4	4	3
26.7582	27.4594	26.6638	26.9275	26.7406	26.1273	26.8101	27.5227	27.0755	26.8285	26.8043	27.0023	15	15	15	41	41	41	51.331	0	320.69	1415800000	30.399	7.15619	165	15	15	15	1	13	10	11	13	12	13	12	12	11	11	13	11	13	10	11	13	12	13	12	12	11
32.2069	30.9717	31.4596	31.9289	32.203	32.3167	31.8692	32.1932	32.4207	32.2772	31.9033	31.7958	21	21	18	55.2	55.2	48	44.713	0	323.31	50871000000	35.5661	8.37258	363	21	21	18	1	17	18	17	16	18	16	21	18	18	20	16	16	17	18	17	16	18	16	21	18	18
27.888	27.909	28.3045	28.0378	26.9612	27.6007	27.9024	28.6845	27.8516	27.8021	27.9817	27.8993	19	19	19	46.1	46.1	46.1	60.201	0	323.31	3088000000	31.524	7.42104	207	19	19	19	1	19	17	15	16	14	14	17	19	16	16	19	18	19	17	15	16	14	14	17	19	16
25.2658	26.2776	26.5136	26.2324	26.2851	26.7196	26.7964	26.7715	26.0909	25.5751	26.867	26.6464	5	5	5	37.7	37.7	37.7	14.521	0	33.627	967190000	29.8492	7.02677	18	NaN	NaN	NaN	2	4	5	5	4	4	4	4	5	4	4	5	5	4	5	5	4	4	4	4	5	4
22.3369	19.7923	21.2172	21.9084	19.7447	20.9766	21.8913	22.5304	21.4455	20.1794	19.8304	21.558	2	2	2	7.8	7.8	7.8	50.243	0	52.893	39938000	25.2513	5.94437	8	2	2	2	1	2	1	1	1	1	1	2	2	1	0	1	2	2	1	1	1	1	1	2	2	1
23.2663	23.432	23.4923	23.3671	24.3751	24.2845	24.1925	23.5822	24.0627	24.2845	24.2159	23.3645	5	5	4	33.9	33.9	27	26.242	0	49.104	160980000	27.2623	6.41779	46	NaN	NaN	NaN	2	2	2	3	3	4	3	4	4	3	3	4	2	2	2	3	3	4	3	4	4	3
26.3655	25.0425	25.7396	24.8676	26.4109	27.1573	26.3577	25.856	26.303	26.0163	26.1397	26.4151	7	7	7	23.8	23.8	23.8	32.999	0	49.701	898400000	29.7428	7.00172	64	7	7	7	1	7	4	6	5	6	5	7	6	7	4	7	6	7	4	6	5	6	5	7	6	7
24.9362	25.5848	25.8462	25.2424	24.7057	25.124	25.9598	25.6712	24.8256	25.2686	25.137	26.0877	12	12	12	26.2	26.2	26.2	70.731	0	170.94	485740000	28.8556	6.79287	79	12	12	12	1	10	8	8	7	9	9	12	12	9	12	8	8	10	8	8	7	9	9	12	12	9
22.6983	21.5203	22.9787	21.8685	19.4581	21.4005	21.77	22.3816	20.6307	21.9024	22.2192	22.5495	3	3	3	9.5	9.5	9.5	44.604	0	40.659	48478000	25.5308	6.01018	11	3	3	3	1	2	3	2	2	1	1	3	3	1	3	3	2	2	3	2	2	1	1	3	3	1
23.6149	24.0824	24.2669	24.2145	23.5404	23.5273	24.1893	24.1121	24.0445	23.7481	24.2274	24.4858	3	3	3	18	18	18	28.512	0	50.915	208730000	27.6371	6.50601	44	3	3	3	1	3	3	3	3	3	3	3	3	3	2	2	3	3	3	3	3	3	3	3	3	3
30.0196	28.9593	29.5693	29.8031	29.8879	30.7537	29.9154	30.3335	30.3346	29.7601	29.7106	30.5329	22	21	15	64.6	62.6	50.7	40.89	0	323.31	13112000000	33.6102	7.91213	242	NaN	NaN	NaN	3	19	17	17	16	18	15	21	21	20	20	17	17	19	17	17	16	18	15	20	21	20
21.2776	22.2187	22.0382	21.6484	22.4066	21.4905	22.6292	22.8952	23.1322	22.5792	21.8851	19.5762	5	5	5	4.1	4.1	4.1	206.7	0	33.563	63535000	25.921	6.10205	13	5	5	5	1	1	2	3	3	3	2	4	4	4	5	3	1	1	2	3	3	3	2	4	4	4
26.4669	27.9994	26.8352	27.5457	25.1792	26.0932	26.7432	27.4379	26.6806	26.4481	26.8976	27.6127	6	6	6	28	28	28	26.397	0	111.72	1600500000	30.5759	7.19783	68	6	6	6	1	4	4	5	5	5	4	5	5	4	5	5	4	4	4	5	5	5	4	5	5	4
24.9108	23.6892	24.0486	24.2704	25.35	25.2513	24.9365	25.1066	24.8994	24.8668	25.026	24.4271	4	4	4	6.7	6.7	6.7	50.229	0	39.498	351510000	28.389	6.68302	37	4	4	4	1	4	4	3	4	3	4	4	4	4	4	4	3	4	4	3	4	3	4	4	4	4
20.5915	25.3215	25.3547	24.0618	23.8136	23.8252	25.2179	23.4685	23.8303	24.1466	24.1648	23.9063	7	7	4	21.5	21.5	12.9	43.548	0	98.932	276760000	28.0441	6.60182	21	7	7	4	1	2	6	4	5	3	3	6	6	5	6	6	5	2	6	4	5	3	3	6	6	5
22.7313	24.2796	22.9404	23.4442	23.4505	22.4889	23.4221	23.1455	23.1293	23.3596	24.2161	23.8651	3	3	3	20.3	20.3	20.3	25.295	0	40.658	135140000	27.0099	6.35837	27	3	3	3	1	3	3	3	3	3	2	3	3	3	3	3	3	3	3	3	3	3	2	3	3	3
20.494	23.2956	23.8674	23.8502	23.44	21.6588	24.1943	25.0524	21.2183	20.4156	23.9181	23.829	2	2	2	25	25	25	8.0812	0	13.043	202370000	27.5924	6.4955	11	NaN	NaN	NaN	7	1	2	2	2	2	0	2	2	1	1	2	2	1	2	2	2	2	0	2	2	1
25.009	24.2406	24.0445	23.7219	23.0888	24.7998	24.8765	24.6359	24.6172	24.2041	24.4768	24.1887	4	4	4	3.8	3.8	3.8	169.79	0	51.444	302300000	28.1714	6.6318	29	4	4	4	1	3	2	4	4	2	3	3	3	3	3	4	3	3	2	4	4	2	3	3	3	3
32.3089	32.0994	32.5883	32.31	32.0591	32.3722	32.6472	32.5929	33.028	32.1909	32.7513	32.7098	5	5	5	31.6	31.6	31.6	17.525	0	65.257	70571000000	36.0384	8.48375	199	5	5	5	1	4	5	5	5	5	4	5	5	5	5	5	5	4	5	5	5	5	4	5	5	5
30.8282	29.587	30.137	30.3967	30.643	30.8391	30.7895	30.6924	30.9997	30.9559	30.5768	30.6574	22	22	20	27.6	27.6	25	92.607	0	323.31	19869000000	34.2098	8.05329	339	NaN	NaN	NaN	2	21	20	21	20	20	20	21	22	20	21	21	20	21	20	21	20	20	20	21	22	20
24.8007	20.7121	23.6783	24.4041	20.3345	24.3708	20.7063	25.4027	19.8448	24.4517	25.1162	25.0958	1	1	1	18.9	18.9	18.9	9.4326	0	10.414	296630000	28.1441	6.62537	15	1	1	1	1	1	1	1	1	1	1	1	1	1	1	1	1	1	1	1	1	1	1	1	1	1
28.4879	26.9839	28.443	27.3844	28.8613	28.7305	28.8994	28.2897	28.6065	28.6251	28.3498	28.4511	7	7	7	36.5	36.5	36.5	28.352	0	67.754	3895500000	31.8592	7.49993	44	7	7	7	1	7	7	6	3	6	4	5	6	5	6	7	7	7	7	6	3	6	4	5	6	5
25.2117	25.0255	25.0007	23.5003	23.6218	25.3439	24.6835	23.8772	25.6516	25.0094	25.4322	25.4261	6	6	6	47.3	47.3	47.3	19.175	0	70.734	343370000	28.3552	6.67506	49	6	6	6	1	4	4	6	5	2	4	5	5	5	5	5	6	4	4	6	5	2	4	5	5	5
21.7262	24.0623	19.7577	20.2075	19.4412	20.3816	21.2648	21.2198	21.0489	21.666	21.2788	21.5101	2	2	2	5.7	5.7	5.7	53.02	0	12.883	43499000	25.3745	5.97338	5	2	2	2	1	2	2	1	1	1	1	2	2	2	2	2	2	2	2	1	1	1	1	2	2	2
32.2184	31.5849	31.9067	31.6898	32.0444	31.7559	32.1547	32.44	32.536	32.2271	32.2732	32.0601	21	21	21	56.2	56.2	56.2	43.833	0	277	59884000000	35.8015	8.42798	294	21	21	21	1	18	16	14	16	17	15	21	19	20	19	20	14	18	16	14	16	17	15	21	19	20
30.8628	30.439	31.6588	31.219	31.4949	31.0081	31.817	31.5724	32.0504	31.3897	30.9449	31.4084	47	47	42	66.8	66.8	63.5	82.427	0	323.31	34745000000	35.0161	8.2431	684	47	47	42	1	40	37	41	39	42	40	43	42	44	44	42	40	40	37	41	39	42	40	43	42	44
21.2285	20.8317	20.4407	20.7546	20.3813	20.9918	21.856	21.19	20.2067	21.4206	21.1567	21.3218	2	2	2	9.9	9.9	9.9	27.309	0	13.315	27280000	24.7013	5.81492	10	2	2	2	1	2	2	2	1	2	1	2	2	1	2	2	2	2	2	2	1	2	1	2	2	1
31.0515	29.1742	30.1299	30.1403	30.1261	31.4144	30.4238	31.2685	30.81	30.9328	30.3336	30.8005	11	10	8	71.2	71.2	56.8	14.7	0	198.16	19944000000	34.2152	8.05457	118	11	10	8	1	10	7	9	10	10	11	10	10	10	11	9	10	9	7	8	9	9	10	9	9	9
23.2648	24.0717	23.6148	23.3042	24.5968	23.2017	24.4022	24.3204	24.0516	24.2315	23.7957	23.7989	4	4	3	21.9	21.9	17.8	28.116	0	95.275	179740000	27.4213	6.45523	30	4	4	3	1	4	3	3	3	3	4	3	3	3	3	3	4	4	3	3	3	3	4	3	3	3
24.2663	25.1059	25.7886	24.3457	23.8703	24.8553	25.7368	25.4783	24.5398	24.0845	25.1721	25.7969	2	2	2	21.7	21.7	21.7	15.484	0	174.26	504390000	28.91	6.80566	31	2	2	2	1	2	2	2	2	2	2	2	2	2	2	2	2	2	2	2	2	2	2	2	2	2
25.8557	24.8435	25.4101	25.3683	26.0702	25.3202	25.8642	26.139	25.377	26.3262	25.8359	25.9696	5	5	5	19.2	19.2	19.2	27.528	0	49.663	669620000	29.3188	6.9019	31	5	5	5	1	4	4	4	4	4	4	5	5	4	5	4	3	4	4	4	4	4	4	5	5	4
23.5905	22.8844	22.3685	23.0421	23.9446	23.5452	24.4416	23.6472	23.7194	23.037	23.3803	23.7981	6	4	4	19.9	14.2	14.2	42.506	0	29.307	139970000	27.0605	6.37029	18	NaN	NaN	NaN	2	4	5	4	4	4	5	6	6	5	5	4	4	2	3	2	2	2	3	4	4	3
29.9053	28.1483	29.2276	28.6632	29.3107	30.4262	29.5157	30.0877	29.9542	29.7509	29.8567	29.2144	18	18	18	55.1	55.1	55.1	61.99	0	323.31	9831100000	33.1947	7.81433	266	NaN	NaN	NaN	2	15	13	14	14	18	15	16	15	17	15	16	16	15	13	14	14	18	15	16	15	17
26.2836	23.5774	25.0148	24.7755	25.4966	25.8796	26.1292	25.2276	25.5155	26.2587	25.3243	25.3717	3	3	3	23.5	23.5	23.5	22.685	0	22.492	608350000	29.1803	6.86931	30	3	3	3	1	2	1	2	2	2	2	3	2	2	2	3	2	2	1	2	2	2	2	3	2	2
23.687	24.5525	24.8393	24.317	20.1801	24.1996	24.0419	23.361	24.6044	24.3747	23.8411	24.373	4	4	4	33.8	33.8	33.8	25.821	0	42.825	187820000	27.4848	6.47016	22	4	4	4	1	3	3	3	4	2	4	2	4	2	3	4	2	3	3	3	4	2	4	2	4	2
25.4041	24.95	25.78	25.6943	26.0625	25.5539	25.9381	26.2016	26.0883	25.5852	26.4087	26.1253	11	11	11	19.5	19.5	19.5	82.957	0	198.25	666820000	29.3127	6.90048	88	11	11	11	1	8	7	9	10	10	9	10	10	10	8	11	9	8	7	9	10	10	9	10	10	10
20.7757	19.9038	21.5724	21.3276	20.756	21.0462	18.9814	23.3659	21.9962	22.7508	20.5049	20.7267	2	2	2	50.7	50.7	50.7	8.5324	0	18.336	39102000	25.2207	5.93719	12	2	2	2	1	1	1	1	0	2	0	2	2	2	2	2	1	1	1	1	0	2	0	2	2	2
23.4874	24.0985	24.0486	23.3299	23.7707	23.547	24.5313	24.2101	24.4471	23.9227	23.8811	24.3792	2	2	2	27.4	27.4	27.4	11.934	0	69.187	198180000	27.5622	6.4884	26	2	2	2	1	2	2	2	2	2	2	2	2	2	2	2	2	2	2	2	2	2	2	2	2	2
23.4895	22.7746	22.1287	22.4629	21.2967	20.1604	22.9157	23.8009	22.8569	22.3912	22.9383	20.5076	2	2	2	11.1	11.1	11.1	37.044	0	18.2	96916000	26.5302	6.24545	15	2	2	2	1	2	2	2	2	1	1	2	2	2	2	2	1	2	2	2	2	1	1	2	2	2
20.7163	22.0505	20.4492	21.4245	20.1593	18.9648	20.144	22.8336	19.7171	22.3441	21.7989	20.1352	1	1	1	8.4	8.4	8.4	24.747	0	113.94	37824000	25.1728	5.9259	13	1	1	1	1	1	1	1	1	1	1	1	1	1	1	1	1	1	1	1	1	1	1	1	1	1
23.8628	25.0398	23.4219	24.5317	20.3537	19.2236	22.9014	22.8978	22.7881	23.8764	23.3476	23.8637	4	4	4	13.6	13.6	13.6	24.516	0	32.053	127040000	26.9207	6.33737	31	4	4	4	1	4	4	3	4	1	1	2	2	3	4	3	4	4	4	3	4	1	1	2	2	3
21.8796	22.3637	22.265	22.1595	23.0577	23.3932	24.7036	23.0951	22.2396	22.3297	22.7631	23.3272	3	3	3	21.6	21.6	21.6	13.986	0	27.743	88726000	26.4029	6.21547	21	3	3	3	1	3	2	2	2	3	2	3	3	2	3	2	3	3	2	2	2	3	2	3	3	2
23.08	23.8571	23.7042	23.2483	22.5635	20.1307	23.3012	23.2562	23.2084	22.9898	23.5635	23.6569	2	2	2	10.5	10.5	10.5	24.78	0	16.158	118350000	26.8185	6.31331	20	NaN	NaN	NaN	2	2	2	2	2	2	1	2	2	2	2	2	2	2	2	2	2	2	1	2	2	2
26.602	26.7145	27.5522	26.1594	20.8516	25.5629	26.5316	26.5628	26.107	25.0696	26.4892	26.2372	2	2	2	13.8	13.8	13.8	21.62	0	26.959	1070100000	29.9951	7.06111	39	2	2	2	1	2	1	2	2	1	2	2	2	2	2	2	2	2	1	2	2	1	2	2	2	2
26.42	25.3278	26.3965	25.52	25.9908	27.0169	27.15	26.7327	26.8751	26.7993	26.6382	26.0995	5	5	5	23.3	23.3	23.3	24.731	0	90.956	1034200000	29.9459	7.04952	62	5	5	5	1	5	5	4	5	5	4	5	5	5	5	5	4	5	5	4	5	5	4	5	5	5
29.9557	28.3945	29.7605	29.4912	30.2431	29.9852	30.2393	30.6002	30.367	30.2991	29.8634	30.1487	8	6	6	32.9	26.6	26.6	36.556	0	70.083	12671000000	33.5608	7.90051	84	8	6	6	1	8	7	7	8	8	8	6	7	8	8	8	8	6	5	5	6	6	6	5	6	6
24.601	26.1726	24.3481	26.2603	24.0173	24.2705	25.6843	25.4694	25.3089	25.458	25.403	26.0727	6	6	6	26	26	26	28.372	0	49.727	505920000	28.9143	6.80669	33	6	6	6	1	3	4	4	4	5	3	5	6	4	5	4	4	3	4	4	4	5	3	5	6	4
20.6293	22.5102	21.9773	24.9884	22.4981	21.499	23.1343	23.5958	22.4971	22.4346	22.6595	23.5522	7	7	7	20.9	20.9	20.9	65.159	0	79.336	81690000	26.2837	6.18741	21	NaN	NaN	NaN	2	2	4	2	7	2	2	3	4	2	2	2	3	2	4	2	7	2	2	3	4	2
24.0161	22.7167	22.9634	22.9868	23.1083	23.6101	23.9671	23.8755	23.8114	23.6417	24.0999	23.8198	9	9	9	17.7	17.7	17.7	87.902	0	78.343	150340000	27.1637	6.39457	30	9	9	9	1	7	6	6	8	5	5	7	9	5	5	5	6	7	6	6	8	5	5	7	9	5
26.2982	25.1662	26.5464	25.2262	26.3505	25.8882	26.4256	26.4189	27.2779	26.5747	26.2199	26.4988	7	7	7	43	43	43	22.479	0	105.52	1009800000	29.9114	7.04142	77	NaN	NaN	NaN	2	6	6	6	5	5	5	6	6	7	6	4	7	6	6	6	5	5	5	6	6	7
22.6842	23.6981	24.035	22.5807	22.0053	22.4061	24.1997	23.8443	23.2126	22.9141	23.0185	24.1669	6	6	6	13	13	13	73.706	0	55.548	144730000	27.1088	6.38165	31	6	6	6	1	3	5	3	3	4	3	5	4	4	5	4	5	3	5	3	3	4	3	5	4	4
22.244	22.4251	22.406	22.3918	20.1663	21.1686	23.1006	23.6649	23.0683	19.6489	23.1851	22.1245	3	3	3	6.5	6.5	6.5	43.241	0	21.303	87453000	26.382	6.21056	22	3	3	3	1	2	3	2	2	1	2	3	3	2	0	3	3	2	3	2	2	1	2	3	3	2
24.2179	23.6155	20.8007	23.1598	25.0425	20.2233	23.4341	23.2175	23.6516	23.2446	24.3151	23.2583	4	4	4	20.2	20.2	20.2	28.939	0	40.685	156390000	27.2206	6.40797	24	4	4	4	1	2	3	1	3	3	1	4	3	3	3	3	2	2	3	1	3	3	1	4	3	3
22.5609	21.8122	19.4733	21.9475	22.2294	20.3762	20.8124	21.355	23.2992	19.0028	24.3715	23.8477	3	3	3	29.5	29.5	29.5	20.567	0	21.355	69628000	26.0532	6.13315	10	3	3	3	1	2	2	0	2	1	1	0	2	3	1	3	2	2	2	0	2	1	1	0	2	3
21.6919	23.1533	22.134	22.5121	23.106	21.1405	22.9051	23.377	22.7997	23.0864	22.5638	23.3585	8	8	7	32.3	32.3	29.1	40.415	0	123.01	95111000	26.5031	6.23907	31	NaN	NaN	NaN	2	2	3	4	6	4	3	6	6	6	4	5	5	2	3	4	6	4	3	6	6	6
20.2933	21.6702	21.833	22.0834	21.7051	20.3173	24.5634	22.8065	19.1682	19.947	22.7053	23.1477	2	2	2	8	8	8	29.167	0	20.196	83094000	26.3082	6.19319	15	2	2	2	1	0	1	1	1	1	1	2	2	1	2	2	2	0	1	1	1	1	1	2	2	1
20.5754	21.357	20.0743	19.1673	20.8223	21.5775	21.3632	22.1487	21.7472	20.2502	20.0342	22.5143	2	2	2	7.6	7.6	7.6	45.816	0	12.277	47761000	25.5093	6.00512	4	2	2	2	1	2	1	1	1	0	1	2	2	2	2	2	1	2	1	1	1	0	1	2	2	2
22.9995	22.6394	23.4877	22.8173	22.7311	23.1612	23.6179	23.8214	23.6294	23.9664	23.12	24.2537	5	5	5	19.6	19.6	19.6	31.42	0	42.492	137930000	27.0394	6.36531	26	5	5	5	1	4	3	3	3	4	3	4	3	4	4	4	4	4	3	3	3	4	3	4	3	4
25.6247	25.931	26.0128	26.3312	27.3283	25.9591	27.4787	26.9036	27.3318	26.4799	27.0594	26.6714	6	4	4	54	42.3	42.3	20.114	0	67.79	1256700000	30.227	7.1157	51	6	4	4	1	6	5	6	6	6	5	6	5	5	5	5	6	4	3	4	4	4	4	4	3	3
24.6707	23.0698	24.7284	23.4172	23.8648	24.376	24.7091	25.1703	25.1189	24.8824	24.3393	24.6762	8	8	8	29.4	29.4	29.4	47.114	0	153.11	311510000	28.2147	6.64199	78	8	8	8	1	5	6	5	7	8	6	8	8	8	7	7	6	5	6	5	7	8	6	8	8	8
31.5238	30.411	32.3395	31.0232	32.3388	30.7981	32.1778	32.109	33.0496	31.8727	31.7264	32.3038	45	40	40	64	60.6	60.6	82.578	0	323.31	51224000000	35.5761	8.37493	700	45	40	40	1	34	37	39	38	36	32	41	38	40	38	40	40	30	33	35	34	32	29	36	35	36
23.6486	21.6469	20.3169	22.751	19.6052	22.678	21.3326	22.7532	23.3395	23.4946	23.6844	21.0579	4	4	4	25.5	25.5	25.5	26.462	0	26.203	89504000	26.4154	6.21843	19	4	4	4	1	2	0	1	2	2	3	2	4	3	2	3	1	2	0	1	2	2	3	2	4	3
18.1485	19.0474	21.657	20.7406	18.8685	19.6316	20.891	20.9773	20.2118	20.6064	20.5877	19.9226	3	3	3	6.8	6.8	6.8	53.438	0	29.299	14124000	23.7516	5.59135	12	3	3	3	1	2	2	1	1	2	3	3	2	2	3	1	0	2	2	1	1	2	3	3	2	2
23.9172	23.6931	23.9914	24.4305	23.1363	24.9189	25.0847	24.8023	25.0451	23.9612	25.5904	24.9785	2	2	2	14.3	14.3	14.3	12.851	0	13.811	318370000	28.2461	6.64939	26	2	2	2	1	2	2	2	2	2	2	2	2	2	2	2	2	2	2	2	2	2	2	2	2	2
25.8148	23.9959	24.3908	24.5429	24.7913	26.283	25.8129	26.0696	26.0696	25.9494	25.7917	25.601	5	4	4	20.6	14.5	14.5	18.44	0	38.891	737250000	29.4576	6.93458	63	NaN	NaN	NaN	2	5	5	5	5	5	4	5	5	5	5	5	5	4	4	4	4	4	3	4	4	4
23.6489	24.3366	20.648	24.4297	21.049	23.8881	24.0841	24.2443	23.611	23.4685	23.8846	24.1972	7	7	4	20.2	20.2	13.1	57.453	0	73.283	182770000	27.4455	6.4609	22	7	7	4	1	4	5	1	5	1	4	6	6	4	3	5	3	4	5	1	5	1	4	6	6	4
27.8719	27.4719	27.7974	27.4476	27.7646	28.3954	28.481	28.6474	28.7853	28.2879	29.242	28.9124	8	8	8	39.2	39.2	39.2	22.46	0	108.12	4133300000	31.9446	7.52005	118	8	8	8	1	8	7	8	8	8	7	8	8	8	8	8	8	8	7	8	8	8	7	8	8	8
23.0221	23.0154	20.9249	20.8245	20.9903	20.6729	22.579	21.2072	22.8256	22.5779	23.2278	22.7276	4	3	3	30.4	27	27	22.434	0	27.489	74986000	26.1601	6.15832	26	4	3	3	1	4	3	3	3	0	2	4	4	3	4	4	4	3	2	2	2	0	1	3	3	2
23.1715	20.5665	20.5896	22.7135	22.7077	21.4986	22.5107	23.166	22.5621	22.852	23.0268	22.9656	2	2	1	15.4	15.4	8.6	17.962	0	13.755	83239000	26.3108	6.19379	17	2	2	1	1	2	1	1	2	2	1	2	2	2	2	2	2	2	1	1	2	2	1	2	2	2
26.2935	20.5598	26.0858	25.5518	27.2096	26.7187	26.3409	26.7958	27.1894	26.9923	26.3991	24.7196	2	2	2	13.2	13.2	13.2	20.59	0	26.007	1095700000	30.0292	7.06914	21	2	2	2	1	2	1	2	2	2	2	2	2	2	2	2	2	2	1	2	2	2	2	2	2	2
22.9779	22.9655	22.4748	20.7177	23.1424	23.0219	23.5414	23.6625	23.9493	23.9319	23.1503	23.2166	3	3	3	11.5	11.5	11.5	30.181	0	26.601	117880000	26.8127	6.31196	22	3	3	3	1	3	2	3	1	3	2	3	3	3	3	3	2	3	2	3	1	3	2	3	3	3
21.7224	24.5716	20.9214	24.3699	20.956	24.0275	23.7561	23.5452	23.7121	23.8769	23.5637	24.3043	3	3	3	20.1	20.1	20.1	20.242	0	18.29	168840000	27.3311	6.43398	11	3	3	3	1	1	2	2	3	1	3	2	3	2	2	3	3	1	2	2	3	1	3	2	3	2
22.7401	21.4395	23.1474	19.7813	22.2231	23.4886	22.7127	23.8038	23.2824	23.185	23.2818	22.8025	4	4	4	13.4	13.4	13.4	52.202	0	41.32	104280000	26.6359	6.27033	22	4	4	4	1	4	2	3	1	2	4	3	4	4	3	2	3	4	2	3	1	2	4	3	4	4
23.4083	23.4182	23.2935	23.896	22.7222	22.7901	24.4174	24.336	24.2481	24.1463	24.546	24.2701	5	5	5	21.7	21.7	21.7	27.999	0	51.297	179280000	27.4176	6.45436	38	5	5	5	1	4	4	3	2	3	3	3	3	4	4	2	5	4	4	3	2	3	3	3	3	4
20.4484	20.8954	20.1632	21.0208	21.0863	21.1872	22.1429	22.6174	21.5807	22.2365	21.5777	21.4025	3	3	3	9.9	9.9	9.9	48.665	0	19.809	44469000	25.4063	5.98087	8	NaN	NaN	NaN	2	2	1	0	2	1	1	1	2	3	2	3	2	2	1	0	2	1	1	1	2	3
28.8595	26.8199	27.8403	27.9988	27.709	28.4468	28.6537	29.8944	28.8869	28.9138	28.8181	29.3986	7	7	6	55.6	55.6	45	18.734	0	141.83	5020600000	32.2252	7.5861	117	7	7	6	1	7	5	7	7	7	7	6	5	7	7	6	7	7	5	7	7	7	7	6	5	7
25.6335	25.0161	25.2971	24.8967	24.9375	25.9984	26.8914	26.6996	26.2406	26.0104	26.2729	26.5604	4	4	4	26.6	26.6	26.6	26.191	0	41.439	816940000	29.6057	6.96944	29	4	4	4	1	4	4	3	4	3	4	3	3	4	4	4	4	4	4	3	4	3	4	3	3	4
22.4005	21.5108	20.9006	21.7563	20.691	20.9711	23.7008	23.5341	20.3861	21.1492	23.0158	23.3639	2	2	2	11.4	11.4	11.4	25.404	0	35.71	86159000	26.3605	6.2055	17	2	2	2	1	2	2	2	2	2	2	2	2	1	2	2	2	2	2	2	2	2	2	2	2	1
24.8834	24.9108	25.4954	25.3416	26.0367	24.8214	26.4216	26.4584	26.9986	26.1171	25.9099	26.5343	7	7	7	44	44	44	18.626	0	44.081	903740000	29.7513	7.00373	36	7	7	7	1	2	5	3	3	4	4	6	6	5	6	5	4	2	5	3	3	4	4	6	6	5
25.0377	23.16	25.6162	24.8001	25.0973	25.8417	26.465	26.4463	26.7127	25.6792	25.782	25.5303	2	2	2	12.3	12.3	12.3	23.877	0	24.121	790650000	29.5585	6.95833	23	2	2	2	1	2	2	2	2	2	2	2	2	2	2	2	2	2	2	2	2	2	2	2	2	2
20.4108	23.5493	25.5149	23.5847	19.8586	22.0862	23.7453	23.4539	23.7971	24.2006	24.0383	22.835	2	2	2	20.5	20.5	20.5	28.179	0	20.351	174830000	27.3814	6.44582	27	2	2	2	1	1	2	2	2	1	1	2	2	2	2	2	2	1	2	2	2	1	1	2	2	2
21.7138	21.8466	20.3904	21.1722	21.4865	21.9798	22.7411	22.234	22.6604	22.3495	22.4017	23.3134	3	3	3	10.1	10.1	10.1	41.168	0	68.554	61971000	25.8851	6.09358	33	3	3	3	1	3	3	3	2	2	2	3	3	2	3	3	2	3	3	3	2	2	2	3	3	2
25.5712	24.9115	25.5194	24.8828	25.9746	26.0253	26.919	26.4937	27.0673	26.571	26.8461	26.3035	4	4	4	27.6	27.6	27.6	26.498	0	182.64	1091900000	30.0242	7.06796	52	4	4	4	1	3	4	3	4	3	3	4	4	4	4	4	4	3	4	3	4	3	3	4	4	4
24.5529	24.9077	24.5489	21.1884	24.7564	24.9183	25.3961	25.454	26.6937	24.8733	24.8672	25.0275	3	2	2	25.4	13.4	13.4	16.664	0	11.28	538170000	29.0035	6.82768	8	3	2	2	1	3	3	3	2	3	3	3	3	3	3	3	3	2	2	2	1	2	2	2	2	2
28.9045	25.4148	28.2254	27.7064	28.9534	20.9566	27.5559	28.826	28.4448	28.1397	28.1403	26.9708	1	1	1	8.2	8.2	8.2	22.007	0	46.472	3698700000	31.7844	7.48232	25	1	1	1	1	1	1	1	1	1	1	1	1	1	1	1	1	1	1	1	1	1	1	1	1	1
24.9116	20.9611	25.427	23.7016	20.252	24.6958	25.3241	24.4712	24.9258	24.6456	24.3857	24.1148	2	2	2	17.7	17.7	17.7	19.798	0	46.198	313600000	28.2244	6.64426	28	2	2	2	1	2	1	2	2	1	2	2	2	2	2	2	2	2	1	2	2	1	2	2	2	2
23.8861	21.1401	23.335	24.4591	23.956	23.1813	24.8142	23.9961	24.9626	24.6918	24.6131	24.8359	3	3	3	19.2	19.2	19.2	38.145	0	26.729	256560000	27.9347	6.57608	21	3	3	3	1	2	1	3	2	3	2	3	3	3	3	3	2	2	1	3	2	3	2	3	3	3
23.1792	22.9577	22.3862	22.4632	21.798	22.913	24.0078	23.8844	24.3399	23.7216	23.7659	24.0591	4	3	3	18.5	11.6	11.6	23.793	0	26.17	148830000	27.1491	6.39114	20	4	3	3	1	3	4	4	3	4	4	4	4	4	3	4	3	2	3	3	2	3	3	3	3	3
19.9553	20.843	21.1584	23.3853	20.8582	24.1072	23.8469	20.9933	23.5444	23.3059	23.5959	23.6532	3	3	3	19.7	19.7	19.7	27.253	0	29.563	110180000	26.7153	6.28902	15	3	3	3	1	2	2	2	3	1	2	2	1	2	3	2	2	2	2	2	3	1	2	2	1	2
26.6926	26.4879	26.5682	25.5943	25.67	26.0994	28.2276	27.6904	27.9776	27.6258	27.0356	27.4923	8	8	8	26.3	26.3	26.3	41.9	0	235.48	1972900000	30.8777	7.26888	124	8	8	8	1	8	5	8	8	7	7	8	8	8	8	8	6	8	5	8	8	7	7	8	8	8
24.551	21.4613	20.7036	20.5305	23.5527	24.7658	24.209	24.2475	23.9569	24.6187	24.4856	23.226	3	3	3	29.1	29.1	29.1	16.956	0	55.17	246860000	27.8791	6.56299	42	3	3	3	1	2	1	1	1	2	2	3	3	3	3	2	3	2	1	1	1	2	2	3	3	3
22.1862	21.9834	22.584	21.7863	19.6375	19.6288	25.1611	21.2743	19.6786	23.6858	24.3237	23.6908	1	1	1	9.9	9.9	9.9	19.436	0	9.6604	180570000	27.428	6.45679	18	1	1	1	1	1	1	1	1	1	1	1	1	1	1	1	1	1	1	1	1	1	1	1	1	1
23.6554	24.8682	23.4668	20.1973	22.9054	20.8606	24.0103	24.4025	25.0579	23.6663	24.7072	24.477	4	4	4	24.8	24.8	24.8	26.915	0	52.554	246560000	27.8774	6.56258	22	4	4	4	1	4	3	3	0	4	1	3	4	4	2	4	1	4	3	3	0	4	1	3	4	4
25.6123	24.6637	20.8875	25.4608	19.875	26.0806	25.2587	27.7348	25.3009	26.3198	25.2523	24.9802	1	1	1	14.9	14.9	14.9	10.814	0	8.0473	868940000	29.6947	6.99039	8	1	1	1	1	1	1	0	1	0	1	1	1	1	1	1	1	1	1	0	1	0	1	1	1	1
24.8762	20.6144	24.3601	24.0451	23.5362	20.2845	24.9252	25.1417	25.3818	24.535	24.9453	26.0386	2	2	2	19.3	19.3	19.3	9.6259	0	13.686	382830000	28.5121	6.71201	13	2	2	2	1	1	2	2	2	2	0	1	1	1	2	2	2	1	2	2	2	2	0	1	1	1
19.9595	21.7378	18.9024	21.1011	24.1534	20.9779	23.9658	24.1725	23.6511	23.5274	23.4679	23.8714	3	3	3	23.7	23.7	23.7	15.201	0	19.401	157570000	27.2314	6.41052	18	3	3	3	1	1	1	1	1	2	1	3	3	2	2	2	3	1	1	1	1	2	1	3	3	2
26.6538	26.7133	26.7493	20.6153	19.6928	26.9263	27.3161	27.281	27.576	27.0504	27.4059	27.2394	2	2	2	19.5	19.5	19.5	17.703	0	46.993	1779000000	30.7284	7.23374	24	2	2	2	1	2	2	2	1	1	2	2	2	2	2	2	2	2	2	2	1	1	2	2	2	2
[truncated: 64 more columns]
