# Supplementary material for: Eating in a losing cause: limited benefit of modified macronutrient consumption following infection in the oriental cockroach Blatta orientalis
Source: BMC Ecol Evol. 2022 May 18;22:67. doi: 10.1186/s12862-022-02007-8 (PMC9118584; doi:10.1186/s12862-022-02007-8)
Supplement: Supplementary file 11 — Additional file 11. README. [file 12862_2022_2007_MOESM11_ESM.txt]

**Notes on data file**

R code: R-code used for data analysis

Supplementary data sheet 1: Protein database used for the proteomic analyses of the cockroach hemolymph.

Supplementary data sheet 2 ("FoodChoice"): Data of the diet choice following sublethal infection experiment. U = unmanipulated W = wounded (Ringer injection) L = Low infection level
H = high infection level Ratio = P:C ratio chosen Pproportion = protein eaten divided by total  amount of diet eaten
Cproportion = carbohydrate eaten divided by total amount of diet eaten ProteinEaten = amount of protein eaten in mg
CarbohydrateEaten = amount of carbohydrate eaten in mg EatenTotal: amount of total food eaten in mg
   
Supplementary data sheet 3 ("Survival_EnforcedDiet"): Data of the survival on enforced diet experiment. P = data of cockroaches being restricted to protein-rich diet over 
the course of the experiment C = data of cockroaches being restricted to carbohydrate-rich diet over the course of the experiment 
Time = Time in days after the start of the experiment
Status = 1 means dead 0 means censored. Cohort = cohort of origin   

Supplementary data sheet 4: Data of the survival on enforced diet experiment after infection. ID = individual identifier 
UC = data of unmanipulated cockroaches being restricted to carbohydrate-rich diet over the course of the experiment
WC = data of wounded cockroaches being restricted to carbohydrate-rich diet over the course of the experiment
BC = data of lethal infected cockroaches being restricted to carbohydrate-rich diet over the course of the experiment
UE = data of unmanipulated cockroaches being restricted to equal diet over the course of the experiment
WE = data of wounded cockroaches being restricted to equal diet over the course of the experiment
BE = data of lethal infected cockroaches being restricted to equal diet over the course of the experiment
UP = data of unmanipulated cockroaches being restricted to protein-rich diet over the course of the experiment
WP = data of wounded cockroaches being restricted to protein-rich diet over the course of the experiment
BP = data of lethal infected cockroaches being restricted to protein-rich diet over the course of the experiment
Time = Time in days after the start of the experiment
Status = 1 means dead 0 means censored 

Supplementary data sheet 5 ("Survival_DeathsAdded"): same as data sheet 4 but to each treatment for each cohort 1 dead individual was added following Tragust et al. (2013).

Supplementary data sheet 6: Data of the bacterial growth inhibition experiment for the first dilution, which was used for the analysis with growthcurver.
Time = time in minutes
Data of infected cockroaches being restricted to carbohydrate-rich diet: B10, B24, I10, I19
Data of infected cockroaches being restricted to equal diet: B4, B18, I4, I13
Data of infected cockroaches being restricted to protein-rich diet: B7, B21, I7, I16
Negative control data: A1, A2, A3, A4
Positive control data: H19, H20, H21, H22
Data of unmanipulated cockroaches being restricted to carbohydrate-rich diet: B8, B22, I8, I17
Data of unmanipulated cockroaches being restricted to equal diet: B2, B16, I2, I11
Data of unmanipulated cockroaches being restricted to protein-rich diet: B5, B19, I5, I14
Data of wounded cockroaches being restricted to carbohydrate-rich diet: B9, B23, I9, I18
Data of wounded cockroaches being restricted to equal diet: B3, B17, I3, I12
Data of wounded cockroaches being restricted to protein-rich diet: B6, B20, I6, I15
Data is the OD which was measured.

Supplementary data sheet 7: Results of the growthcruver analysis used for the pairwise t-test.
Only the empirical area under the curve (auc_e) was used together with the treatment.
UC = data of unmanipulated cockroaches being restricted to carbohydrate-rich diet 
WC = data of wounded cockroaches being restricted to carbohydrate-rich diet 
BC = data of infected cockroaches being restricted to carbohydrate-rich diet 
UE = data of unmanipulated cockroaches being restricted to equal diet 
WE = data of wounded cockroaches being restricted to equal diet 
BE = data of infected cockroaches being restricted to equal diet 
UP = data of unmanipulated cockroaches being restricted to protein-rich diet 
WP = data of wounded cockroaches being restricted to protein-rich diet 
BP = data of infected cockroaches being restricted to protein-rich diet 

Supplementary data sheet 8: Data used for the combined antimicrobial assay shown in Supplementary Fig. 3. 
Time = time in minutes
Data of infected cockroaches being restricted to protein-rich diet cohort A: A1 - A4
Data of infected cockroaches being restricted to carbohydrate-rich diet cohort A: A5 - A8
Data of infected cockroaches being restricted to carbohydrate-rich diet cohort B: A9 - B2
Data of infected cockroaches being restricted to protein-rich diet cohort B: B3 - B8
Data is the OD which was measured.

Supplementary data sheet 9: Results of the growthcruver analysis used for the t-test of the combined antimicrobial experiment.
Only the empirical area under the curve (auc_e) was used together with the treatment.
BP = data of infected cockroaches being restricted to protein-rich diet 
BC = data of infected cockroaches being restricted to carbohydrate-rich diet

Supplementary data sheet 10: Proteomic data analysed by Chrise Wise and Benno Korupka. CH = carbohydrate (from hemolymph of cockroaches fed with 
carbohydrate-rich diet after infection) PRO = protein (from hemolymph of cockroaches fed with protein-rich diet after infection)
